# Supplementary material for: mer-Bis[2-(1,3-benzothiazol-2-yl)phenyl-κ2 C 1,N][3-phenyl-5-(2-pyridyl)-1,2,4-triazol-1-ido-κ2 N 1,N 5]iridium(III) deuterochloro­form 3.5-solvate
Source: Acta Crystallogr Sect E Struct Rep Online. 2010 Aug 11;66(Pt 9):m1088–9. doi: 10.1107/S1600536810031624 (PMC3007894; doi:10.1107/S1600536810031624)
Supplement: Supplementary file 1 [file e-66-m1088-sup1.cif]

##############################################################################
###                                                                        ###
###        Electronic paper (Acta Crystallographica Section E)             ###
###                                                                        ###
##############################################################################
#                                                                            #
# This CIF contains the data in a paper accepted for publication in Acta     #
# Crystallographica Section E. It conforms to the requirements of Notes      #
# for Authors for Section E, and has been peer reviewed under the auspices   #
# of the IUCr Commission on Journals.                                        #
#                                                                            #
# Full details of the Crystallographic Information File format               #
# are given in the paper "The Crystallographic Information File (CIF):       #
# a New Standard Archive File for Crystallography" by S. R. Hall, F. H.      #
# Allen and I. D. Brown [Acta Cryst. (1991), A47, 655-685].                  #
#                                                                            #
# The current version of the core CIF dictionary is obtainable from          #
# ftp://ftp.iucr.org/pub/cif_core.dic. The current version number is 2.4.    #
#                                                                            #
# Software is freely available for graphical display of the structure(s) in  #
# this CIF.  For information consult the CIF home page http://www.iucr.org/  #
# cif/home.html                                                              #
#                                                                            #
# This file may be used for bona fide research purposes within the           #
# scientific community so long as proper attribution is given to the journal # 
# article from which it was obtained.                                        #
#                                                                            #
##############################################################################
                                             
data_I
_audit_creation_method     SHELXL-97
_chemical_name_systematic
;
<i>mer</i>-Bis[2-(1,3-benzothiazol-2-yl)phenyl-\k^2^<i>C</i>^1^,<i>N</i>]{3-
phenyl-5-(2-pyridyl)-1,2,4-triazol-1-ido-
\k^2^<i>N</i>^1^,<i>N</i>^5^}iridium(III) deuterochloroform 3.5-solvate
;
_chemical_name_common     ?
_chemical_formula_moiety     'C39 H25 Ir N6 S2, 3.5(C D Cl3)'
_chemical_formula_sum     'C42.5 H25 D3.5 Cl10.5 Ir N6 S2'
_chemical_formula_iupac     '[Ir (C13 H9 N4) (C13 H8 N S)2], 3.5C D Cl3'
_chemical_formula_weight     1254.78
_chemical_melting_point     ?
_symmetry_cell_setting     triclinic
_symmetry_space_group_name_H-M     'P -1'
loop_
    _symmetry_equiv_pos_as_xyz
    'x, y, z'
    '-x, -y, -z'
_cell_length_a     11.7521(4)
_cell_length_b     13.5592(4)
_cell_length_c     15.8373(4)
_cell_angle_alpha     74.045(3)
_cell_angle_beta     79.247(3)
_cell_angle_gamma     76.002(3)
_cell_volume     2334.80(12)
_cell_formula_units_Z     2
_cell_measurement_reflns_used     31145
_cell_measurement_theta_min     2.1470
_cell_measurement_theta_max     30.8130
_cell_measurement_temperature     100(2)
_exptl_crystal_description     prism
_exptl_crystal_colour     orange
_exptl_crystal_size_max     0.20
_exptl_crystal_size_mid     0.10
_exptl_crystal_size_min     0.08
_exptl_crystal_density_diffrn     1.785
_exptl_crystal_density_meas     ?
_exptl_crystal_density_method     'not measured'
_exptl_crystal_F_000     1226
_exptl_absorpt_coefficient_mu     3.590
_exptl_absorpt_correction_type     multi-scan
_exptl_absorpt_process_details
;
CrysAlisPro, Oxford Diffraction (2010).
;
_exptl_absorpt_correction_T_min     0.90242
_exptl_absorpt_correction_T_max     1.00000
_exptl_special_details
;
;
_diffrn_ambient_temperature     100(2)
_diffrn_radiation_type     MoK\a
_diffrn_radiation_wavelength     0.71073
_diffrn_radiation_source     'fine-focus sealed tube'
_diffrn_radiation_monochromator     graphite
_diffrn_measurement_device_type     'Oxford Diffraction Xcalibur, Eos'
_diffrn_measurement_method     \w-scan
_diffrn_detector_area_resol_mean     16.1419
_diffrn_reflns_number     94997
_diffrn_reflns_av_R_equivalents     0.0577
_diffrn_reflns_av_sigmaI/netI     0.0736
_diffrn_reflns_theta_min     2.15
_diffrn_reflns_theta_max     30.03
_diffrn_reflns_theta_full     30.03
_diffrn_measured_fraction_theta_max     0.982
_diffrn_measured_fraction_theta_full     0.982
_diffrn_reflns_limit_h_min     -16
_diffrn_reflns_limit_h_max     16
_diffrn_reflns_limit_k_min     -19
_diffrn_reflns_limit_k_max     18
_diffrn_reflns_limit_l_min     -22
_diffrn_reflns_limit_l_max     22
_diffrn_standards_number     ?
_diffrn_standards_interval_count     ?
_diffrn_standards_interval_time     ?
_diffrn_standards_decay_%     ?
_refine_special_details
;
Refinement of <i>F</i>^2^ against ALL reflections. The weighted <i>R</i>-factor
<i>wR</i> and goodness of fit <i>S</i> are based on <i>F</i>^2^, conventional
<i>R</i>-factors <i>R</i> are based on <i>F</i>, with <i>F</i> set to zero for
negative <i>F</i>^2^. The threshold expression of <i>F</i>^2^ >
\s(<i>F</i>^2^) is used only for calculating <i>R</i>-factors(gt) <i>etc</i>.
and is not relevant to the choice of reflections for refinement.
<i>R</i>-factors based on <i>F</i>^2^ are statistically about twice as large
as those based on <i>F</i>, and <i>R</i>- factors based on ALL data will be
even larger.
;
_reflns_number_total     13407
_reflns_number_gt     10433
_reflns_threshold_expression     I>2\s(I)
_refine_ls_structure_factor_coef     Fsqd
_refine_ls_matrix_type     full
_refine_ls_R_factor_all     0.0406
_refine_ls_R_factor_gt     0.0274
_refine_ls_wR_factor_gt     0.0464
_refine_ls_wR_factor_ref     0.0473
_refine_ls_goodness_of_fit_ref     0.875
_refine_ls_restrained_S_all     0.875
_refine_ls_number_reflns     13407
_refine_ls_number_parameters     572
_refine_ls_number_restraints     6
_refine_ls_hydrogen_treatment     constr
_refine_ls_weighting_scheme     calc
_refine_ls_weighting_details
                 'calc w=1/[\s^2^(Fo^2^)+(0.0175P)^2^] where P=(Fo^2^+2Fc^2^)/3'
_atom_sites_solution_hydrogens     geom
_atom_sites_solution_primary     direct
_atom_sites_solution_secondary     difmap
_refine_ls_shift/su_max     0.002
_refine_ls_shift/su_mean     0.000
_refine_diff_density_max     1.880
_refine_diff_density_min     -1.698
_refine_ls_extinction_method     none
_refine_ls_extinction_coef     ?
loop_
    _atom_type_symbol
    _atom_type_description
    _atom_type_scat_dispersion_real
    _atom_type_scat_dispersion_imag
    _atom_type_scat_source
    'C' 'C' 0.0033 0.0016
                         'International Tables Vol C Tables 4.2.6.8 and 6.1.1.4'
    'H' 'H' 0.0000 0.0000
                         'International Tables Vol C Tables 4.2.6.8 and 6.1.1.4'
    'N' 'N' 0.0061 0.0033
                         'International Tables Vol C Tables 4.2.6.8 and 6.1.1.4'
    'S' 'S' 0.1246 0.1234
                         'International Tables Vol C Tables 4.2.6.8 and 6.1.1.4'
    'Ir' 'Ir' -1.4442 7.9887
                         'International Tables Vol C Tables 4.2.6.8 and 6.1.1.4'
    'Cl' 'Cl' 0.1484 0.1585
                         'International Tables Vol C Tables 4.2.6.8 and 6.1.1.4'
_computing_data_collection
;
CrysAlis PRO (Oxford Diffraction, 2010)
;
_computing_cell_refinement
;
CrysAlis PRO (Oxford Diffraction, 2010)
;
_computing_data_reduction
;
CrysAlis PRO (Oxford Diffraction, 2010)
;
_computing_structure_solution     'SHELXS97 (Sheldrick, 2008)'
_computing_structure_refinement     'SHELXL97 (Sheldrick, 2008)'
_computing_molecular_graphics     'XP (Siemens, 1994)'
_computing_publication_material     'SHELXL97 (Sheldrick, 2008)'
loop_
    _atom_site_type_symbol
    _atom_site_label
    _atom_site_fract_x
    _atom_site_fract_y
    _atom_site_fract_z
    _atom_site_U_iso_or_equiv
    _atom_site_adp_type
    _atom_site_calc_flag
    _atom_site_refinement_flags
    _atom_site_occupancy
    _atom_site_disorder_assembly
    _atom_site_disorder_group
    Ir Ir 0.185225(9) 0.183852(9) 0.587566(7) 0.01036(3) Uani d . 1 . .
    N N1 0.29011(17) 0.09344(16) 0.50550(13) 0.0113(5) Uani d . 1 . .
    C C2 0.3713(2) 0.1390(2) 0.44934(16) 0.0113(5) Uani d . 1 . .
    S S3 0.46148(5) 0.06657(5) 0.37977(4) 0.01364(13) Uani d . 1 . .
    C C4 0.3867(2) -0.0356(2) 0.42917(16) 0.0115(5) Uani d . 1 . .
    C C5 0.2971(2) -0.00772(19) 0.49503(16) 0.0115(5) Uani d . 1 . .
    C C6 0.2262(2) -0.0791(2) 0.54288(16) 0.0150(6) Uani d . 1 . .
    H H6 0.1647 -0.0615 0.5877 0.018 Uiso calc R 1 . .
    C C7 0.2476(2) -0.1758(2) 0.52351(17) 0.0158(6) Uani d . 1 . .
    H H7 0.2001 -0.2250 0.5556 0.019 Uiso calc R 1 . .
    C C8 0.3378(2) -0.2028(2) 0.45764(16) 0.0153(6) Uani d . 1 . .
    H H8 0.3504 -0.2698 0.4457 0.018 Uiso calc R 1 . .
    C C9 0.4085(2) -0.1336(2) 0.40982(16) 0.0135(5) Uani d . 1 . .
    H H9 0.4701 -0.1519 0.3652 0.016 Uiso calc R 1 . .
    C C10 0.3802(2) 0.24172(19) 0.45468(16) 0.0118(5) Uani d . 1 . .
    C C11 0.3038(2) 0.2743(2) 0.52632(16) 0.0120(5) Uani d . 1 . .
    C C12 0.3162(2) 0.3678(2) 0.54230(17) 0.0145(6) Uani d . 1 . .
    H H12 0.2699 0.3914 0.5916 0.017 Uiso calc R 1 . .
    C C13 0.3950(2) 0.4261(2) 0.48715(18) 0.0179(6) Uani d . 1 . .
    H H13 0.4009 0.4895 0.4991 0.022 Uiso calc R 1 . .
    C C14 0.4655(2) 0.3945(2) 0.41489(18) 0.0181(6) Uani d . 1 . .
    H H14 0.5173 0.4366 0.3768 0.022 Uiso calc R 1 . .
    C C15 0.4593(2) 0.3009(2) 0.39911(17) 0.0163(6) Uani d . 1 . .
    H H15 0.5084 0.2770 0.3509 0.020 Uiso calc R 1 . .
    N N16 0.26737(17) 0.08428(16) 0.69814(13) 0.0120(5) Uani d . 1 . .
    N N17 0.36908(17) 0.07191(16) 0.73312(13) 0.0133(5) Uani d . 1 . .
    C C18 0.3628(2) -0.0086(2) 0.80427(16) 0.0143(5) Uani d . 1 . .
    N N19 0.26461(18) -0.04920(17) 0.81804(13) 0.0151(5) Uani d . 1 . .
    C C20 0.2083(2) 0.0125(2) 0.74975(16) 0.0125(5) Uani d . 1 . .
    C C21 0.0947(2) 0.0096(2) 0.72860(16) 0.0138(5) Uani d . 1 . .
    N N22 0.06182(18) 0.08334(16) 0.65410(13) 0.0129(5) Uani d . 1 . .
    C C23 -0.0419(2) 0.0868(2) 0.62811(17) 0.0157(6) Uani d . 1 . .
    H H23 -0.0659 0.1387 0.5772 0.019 Uiso calc R 1 . .
    C C24 -0.1149(2) 0.0181(2) 0.67229(19) 0.0225(6) Uani d . 1 . .
    H H24 -0.1876 0.0227 0.6520 0.027 Uiso calc R 1 . .
    C C25 -0.0811(2) -0.0577(2) 0.74654(19) 0.0221(6) Uani d . 1 . .
    H H25 -0.1295 -0.1066 0.7773 0.026 Uiso calc R 1 . .
    C C26 0.0244(2) -0.0613(2) 0.77559(17) 0.0188(6) Uani d . 1 . .
    H H26 0.0483 -0.1119 0.8272 0.023 Uiso calc R 1 . .
    C C27 0.4565(2) -0.0474(2) 0.86363(17) 0.0155(6) Uani d . 1 . .
    C C28 0.4390(2) -0.1198(2) 0.94374(17) 0.0192(6) Uani d . 1 . .
    H H28 0.3699 -0.1488 0.9584 0.023 Uiso calc R 1 . .
    C C29 0.5226(2) -0.1498(2) 1.00257(18) 0.0241(7) Uani d . 1 . .
    H H29 0.5103 -0.1990 1.0574 0.029 Uiso calc R 1 . .
    C C30 0.6229(2) -0.1082(2) 0.98128(18) 0.0230(7) Uani d . 1 . .
    H H30 0.6790 -0.1277 1.0221 0.028 Uiso calc R 1 . .
    C C31 0.6426(2) -0.0383(2) 0.90106(18) 0.0216(6) Uani d . 1 . .
    H H31 0.7130 -0.0111 0.8863 0.026 Uiso calc R 1 . .
    C C32 0.5599(2) -0.0074(2) 0.84167(17) 0.0179(6) Uani d . 1 . .
    H H32 0.5737 0.0406 0.7864 0.021 Uiso calc R 1 . .
    N N1' 0.08049(17) 0.29382(16) 0.65163(13) 0.0123(5) Uani d . 1 . .
    C C2' -0.0090(2) 0.35294(19) 0.60986(16) 0.0125(5) Uani d . 1 . .
    S S3' -0.10350(6) 0.44093(5) 0.66450(4) 0.01738(14) Uani d . 1 . .
    C C4' -0.0142(2) 0.3993(2) 0.74905(17) 0.0155(6) Uani d . 1 . .
    C C5' 0.0825(2) 0.3214(2) 0.73020(16) 0.0132(5) Uani d . 1 . .
    C C6' 0.1713(2) 0.2840(2) 0.78538(17) 0.0182(6) Uani d . 1 . .
    H H6' 0.2378 0.2315 0.7734 0.022 Uiso calc R 1 . .
    C C7' 0.1597(2) 0.3254(2) 0.85796(18) 0.0232(7) Uani d . 1 . .
    H H7' 0.2198 0.3013 0.8958 0.028 Uiso calc R 1 . .
    C C8' 0.0621(3) 0.4016(2) 0.87686(18) 0.0243(7) Uani d . 1 . .
    H H8' 0.0564 0.4279 0.9275 0.029 Uiso calc R 1 . .
    C C9' -0.0265(2) 0.4394(2) 0.82311(17) 0.0219(6) Uani d . 1 . .
    H H9' -0.0935 0.4909 0.8361 0.026 Uiso calc R 1 . .
    C C10' -0.0148(2) 0.34173(19) 0.52221(16) 0.0124(5) Uani d . 1 . .
    C C11' 0.0796(2) 0.26639(19) 0.49410(16) 0.0111(5) Uani d . 1 . .
    C C12' 0.0820(2) 0.2557(2) 0.40818(17) 0.0163(6) Uani d . 1 . .
    H H12' 0.1427 0.2053 0.3860 0.020 Uiso calc R 1 . .
    C C13' -0.0031(2) 0.3177(2) 0.35466(17) 0.0179(6) Uani d . 1 . .
    H H13' 0.0018 0.3097 0.2963 0.021 Uiso calc R 1 . .
    C C14' -0.0948(2) 0.3908(2) 0.38492(17) 0.0167(6) Uani d . 1 . .
    H H14' -0.1522 0.4324 0.3477 0.020 Uiso calc R 1 . .
    C C15' -0.1017(2) 0.4026(2) 0.46962(17) 0.0160(6) Uani d . 1 . .
    H H15' -0.1646 0.4514 0.4918 0.019 Uiso calc R 1 . .
    C C97 0.7155(2) -0.3134(2) 0.88203(17) 0.0221(6) Uani d . 1 . .
    H D97 0.6606 -0.2466 0.8897 0.026 Uiso calc R 1 . .
    Cl Cl1 0.67186(6) -0.41646(6) 0.96693(5) 0.02871(17) Uani d . 1 . .
    Cl Cl2 0.70766(6) -0.32965(6) 0.77698(4) 0.02763(17) Uani d . 1 . .
    Cl Cl3 0.86049(6) -0.30466(6) 0.89109(5) 0.02593(16) Uani d . 1 . .
    C C98 -0.3809(3) 0.3533(3) 0.7609(2) 0.0494(11) Uani d . 1 . .
    H D98 -0.3574 0.4101 0.7099 0.059 Uiso calc R 1 . .
    Cl Cl4 -0.52591(11) 0.34664(11) 0.75553(8) 0.1027(6) Uani d . 1 . .
    Cl Cl5 -0.28516(11) 0.23563(9) 0.75073(7) 0.0721(3) Uani d . 1 . .
    Cl Cl6 -0.36850(8) 0.38391(8) 0.85894(7) 0.0564(3) Uani d . 1 . .
    C C99 0.2676(2) -0.2928(2) 0.85817(19) 0.0258(7) Uani d . 1 . .
    H D99 0.2719 -0.2173 0.8456 0.031 Uiso calc R 1 . .
    Cl Cl7 0.23359(9) -0.31505(9) 0.76311(6) 0.0599(3) Uani d . 1 . .
    Cl Cl8 0.40549(7) -0.36806(7) 0.88483(6) 0.0412(2) Uani d . 1 . .
    Cl Cl9 0.15616(7) -0.31749(7) 0.94744(6) 0.0427(2) Uani d . 1 . .
    C C96 0.9372(5) 0.0481(5) 1.0020(4) 0.0311(15) Uiso d PD 0.50 A -1
    H H96 0.8893 0.0731 1.0541 0.037 Uiso calc PR 0.50 A -1
    Cl Cl10 1.0842(4) 0.0597(5) 0.9970(5) 0.0593(16) Uani d PD 0.50 A -1
    Cl Cl11 0.88004(16) 0.12749(14) 0.90568(11) 0.0413(4) Uani d PD 0.50 A -1
    Cl Cl12 0.9281(5) -0.0812(5) 1.0147(5) 0.0587(15) Uani d PD 0.50 A -1
loop_
    _atom_site_aniso_label
    _atom_site_aniso_U_11
    _atom_site_aniso_U_22
    _atom_site_aniso_U_33
    _atom_site_aniso_U_12
    _atom_site_aniso_U_13
    _atom_site_aniso_U_23
    Ir 0.00954(5) 0.00903(5) 0.01150(5) -0.00029(4) -0.00206(3) -0.00174(3)
    N1 0.0096(11) 0.0124(12) 0.0118(11) -0.0018(9) -0.0041(8) -0.0014(9)
    C2 0.0079(12) 0.0131(14) 0.0127(12) 0.0000(10) -0.0030(10) -0.0035(10)
    S3 0.0124(3) 0.0138(3) 0.0148(3) -0.0027(3) 0.0001(2) -0.0048(3)
    C4 0.0093(13) 0.0142(14) 0.0118(13) -0.0036(11) -0.0032(10) -0.0022(11)
    C5 0.0106(12) 0.0110(13) 0.0140(13) -0.0014(10) -0.0058(10) -0.0026(10)
    C6 0.0126(13) 0.0160(15) 0.0157(13) -0.0022(11) -0.0009(10) -0.0039(11)
    C7 0.0161(14) 0.0141(14) 0.0183(14) -0.0055(11) -0.0026(11) -0.0031(11)
    C8 0.0175(14) 0.0126(14) 0.0171(14) -0.0005(11) -0.0064(11) -0.0052(11)
    C9 0.0102(13) 0.0142(14) 0.0162(13) -0.0002(11) -0.0041(10) -0.0043(11)
    C10 0.0113(12) 0.0094(13) 0.0141(13) -0.0006(10) -0.0062(10) -0.0003(10)
    C11 0.0102(13) 0.0113(14) 0.0145(13) 0.0015(10) -0.0062(10) -0.0034(11)
    C12 0.0111(13) 0.0120(14) 0.0198(14) 0.0023(11) -0.0056(11) -0.0046(11)
    C13 0.0152(14) 0.0124(14) 0.0278(16) -0.0010(11) -0.0079(12) -0.0056(12)
    C14 0.0139(14) 0.0172(15) 0.0229(15) -0.0078(12) -0.0013(11) -0.0008(12)
    C15 0.0121(13) 0.0195(15) 0.0151(13) -0.0030(11) -0.0013(10) -0.0010(11)
    N16 0.0091(10) 0.0112(12) 0.0142(11) 0.0020(9) -0.0030(8) -0.0033(9)
    N17 0.0112(11) 0.0144(12) 0.0144(11) 0.0015(9) -0.0033(9) -0.0062(9)
    C18 0.0166(13) 0.0122(14) 0.0125(13) 0.0016(11) -0.0018(10) -0.0043(11)
    N19 0.0159(11) 0.0134(12) 0.0132(11) 0.0006(9) -0.0023(9) -0.0016(9)
    C20 0.0129(13) 0.0098(13) 0.0122(13) 0.0011(10) -0.0004(10) -0.0020(10)
    C21 0.0124(13) 0.0122(14) 0.0149(13) 0.0008(11) 0.0005(10) -0.0047(11)
    N22 0.0123(11) 0.0110(12) 0.0148(11) -0.0015(9) 0.0006(9) -0.0044(9)
    C23 0.0133(13) 0.0137(14) 0.0188(14) 0.0011(11) -0.0052(11) -0.0031(11)
    C24 0.0134(14) 0.0198(16) 0.0331(17) -0.0036(12) -0.0044(12) -0.0033(13)
    C25 0.0159(14) 0.0174(16) 0.0298(17) -0.0075(12) 0.0031(12) -0.0011(13)
    C26 0.0180(14) 0.0153(15) 0.0178(14) -0.0011(12) 0.0002(11) 0.0014(11)
    C27 0.0200(14) 0.0130(14) 0.0141(13) 0.0022(11) -0.0057(11) -0.0068(11)
    C28 0.0217(15) 0.0174(15) 0.0163(14) 0.0026(12) -0.0047(11) -0.0045(12)
    C29 0.0315(17) 0.0180(16) 0.0161(14) 0.0074(13) -0.0057(12) -0.0021(12)
    C30 0.0261(16) 0.0193(16) 0.0231(15) 0.0105(13) -0.0155(13) -0.0092(13)
    C31 0.0182(14) 0.0223(17) 0.0263(16) 0.0028(12) -0.0081(12) -0.0115(13)
    C32 0.0222(15) 0.0150(15) 0.0167(14) -0.0003(12) -0.0067(11) -0.0043(11)
    N1' 0.0127(11) 0.0096(11) 0.0132(11) -0.0025(9) -0.0010(9) -0.0005(9)
    C2' 0.0109(12) 0.0105(14) 0.0154(13) -0.0043(10) -0.0005(10) -0.0007(10)
    S3' 0.0144(3) 0.0143(4) 0.0223(4) 0.0022(3) -0.0028(3) -0.0069(3)
    C4' 0.0177(14) 0.0125(15) 0.0155(14) -0.0033(11) -0.0014(11) -0.0022(11)
    C5' 0.0140(13) 0.0104(14) 0.0144(13) -0.0033(11) 0.0012(10) -0.0029(11)
    C6' 0.0216(15) 0.0134(15) 0.0169(14) 0.0019(11) -0.0044(11) -0.0028(11)
    C7' 0.0289(16) 0.0206(16) 0.0191(15) 0.0032(13) -0.0100(12) -0.0056(12)
    C8' 0.0368(18) 0.0206(16) 0.0166(14) -0.0039(14) -0.0036(13) -0.0080(12)
    C9' 0.0265(16) 0.0157(15) 0.0213(15) 0.0021(12) -0.0004(12) -0.0082(12)
    C10' 0.0119(13) 0.0093(13) 0.0170(13) -0.0064(10) -0.0013(10) -0.0014(10)
    C11' 0.0093(12) 0.0095(13) 0.0150(13) -0.0045(10) -0.0021(10) -0.0012(10)
    C12' 0.0143(13) 0.0155(15) 0.0181(14) -0.0043(11) -0.0002(11) -0.0023(11)
    C13' 0.0183(14) 0.0216(16) 0.0132(13) -0.0077(12) -0.0035(11) 0.0007(11)
    C14' 0.0151(14) 0.0139(14) 0.0212(14) -0.0049(11) -0.0096(11) 0.0019(11)
    C15' 0.0126(13) 0.0114(14) 0.0222(14) -0.0012(11) -0.0035(11) -0.0013(11)
    C97 0.0251(16) 0.0190(16) 0.0178(14) -0.0001(13) -0.0009(12) -0.0026(12)
    Cl1 0.0313(4) 0.0276(4) 0.0228(4) -0.0093(3) -0.0032(3) 0.0041(3)
    Cl2 0.0270(4) 0.0354(5) 0.0185(4) -0.0021(3) -0.0046(3) -0.0058(3)
    Cl3 0.0289(4) 0.0236(4) 0.0264(4) -0.0078(3) -0.0048(3) -0.0048(3)
    C98 0.050(2) 0.062(3) 0.038(2) -0.035(2) -0.0144(18) 0.0116(19)
    Cl4 0.0817(9) 0.1328(12) 0.0878(9) -0.0809(9) -0.0533(7) 0.0629(8)
    Cl5 0.1107(9) 0.0559(7) 0.0643(7) -0.0447(7) 0.0182(6) -0.0335(6)
    Cl6 0.0527(6) 0.0587(7) 0.0685(7) -0.0135(5) 0.0029(5) -0.0381(6)
    C99 0.0222(16) 0.0226(17) 0.0308(17) -0.0056(13) -0.0076(13) 0.0003(13)
    Cl7 0.0526(6) 0.0868(8) 0.0485(6) 0.0014(6) -0.0201(5) -0.0343(6)
    Cl8 0.0207(4) 0.0381(5) 0.0544(5) -0.0053(4) -0.0109(4) 0.0093(4)
    Cl9 0.0332(5) 0.0363(5) 0.0422(5) 0.0023(4) 0.0037(4) 0.0035(4)
    Cl10 0.0186(13) 0.119(5) 0.053(2) -0.0228(19) 0.0042(13) -0.040(3)
    Cl11 0.0549(11) 0.0361(10) 0.0335(9) -0.0055(8) -0.0084(8) -0.0106(8)
    Cl12 0.080(3) 0.0339(14) 0.058(2) -0.0109(16) 0.0000(19) -0.0114(14)
_geom_special_details
;
All e.s.d.'s (except the e.s.d. in the dihedral angle between two l.s. planes)
are estimated using the full covariance matrix. The cell e.s.d.'s are taken
into account individually in the estimation of e.s.d.'s in distances, angles
and torsion angles; correlations between e.s.d.'s in cell parameters are only
used when they are defined by crystal symmetry. An approximate (isotropic)
treatment of cell e.s.d.'s is used for estimating e.s.d.'s involving l.s.
planes.
Least-squares planes (<i>x</i>,<i>y</i>,<i>z</i> in crystal coordinates) and
deviations from them (* indicates atom used to define plane)
7.9800 (0.0061) <i>x</i> - 1.7224 (0.0133) <i>y</i> + 10.9969 (0.0085) <i>z</i>
= 7.6717 (0.0069)
* -0.0488 (0.0009) Ir * 0.0413 (0.0012) N1 * -0.0066 (0.0014) C2 * -0.0540
(0.0015) C10 * 0.0680 (0.0013) C11
Rms deviation of fitted atoms = 0.0483
8.3461 (0.0059) <i>x</i> + 9.9411 (0.0076) <i>y</i> - 1.7893 (0.0166) <i>z</i>
= 2.3716 (0.0114)
Angle to previous plane (with approximate e.s.d.) = 87.72 (0.06)
* -0.0493 (0.0009) Ir * 0.0551 (0.0013) N1' * -0.0297 (0.0015) C2' * -0.0327
(0.0016) C10' * 0.0566 (0.0013) C11'
Rms deviation of fitted atoms = 0.0461
- 2.3439 (0.0116) <i>x</i> + 9.9572 (0.0069) <i>y</i> + 10.8389 (0.0095)
<i>z</i> = 7.7705 (0.0077)
Angle to previous plane (with approximate e.s.d.) = 84.16 (0.06)
* -0.0054 (0.0009) Ir * 0.0091 (0.0014) N16 * -0.0083 (0.0016) C20 * 0.0006
(0.0016) C21 * 0.0041 (0.0013) N22
Rms deviation of fitted atoms = 0.0063
7.9800 (0.0061) <i>x</i> - 1.7224 (0.0133) <i>y</i> + 10.9969 (0.0085) <i>z</i>
= 7.6717 (0.0069)
Angle to previous plane (with approximate e.s.d.) = 89.73 (0.07)
* -0.0488 (0.0009) Ir * 0.0413 (0.0012) N1 * -0.0066 (0.0014) C2 * -0.0540
(0.0015) C10 * 0.0680 (0.0013) C11
Rms deviation of fitted atoms = 0.0483
8.2788 (0.0045) <i>x</i> - 0.5241 (0.0062) <i>y</i> + 11.4855 (0.0070) <i>z</i>
= 8.1544 (0.0022)
Angle to previous plane (with approximate e.s.d.) = 5.08 (0.10)
* 0.0042 (0.0016) N1 * 0.0078 (0.0016) C2 * -0.0070 (0.0011) S3 * -0.0048
(0.0020) C4 * -0.0050 (0.0020) C5 * -0.0049 (0.0018) C6 * 0.0005 (0.0018) C7 *
0.0043 (0.0018) C8 * 0.0049 (0.0017) C9
Rms deviation of fitted atoms = 0.0052
8.4858 (0.0077) <i>x</i> - 2.4161 (0.0127) <i>y</i> + 9.6572 (0.0118) <i>z</i>
= 7.0197 (0.0090)
Angle to previous plane (with approximate e.s.d.) = 9.93 (0.11)
* 0.0136 (0.0016) C10 * -0.0217 (0.0016) C11 * 0.0118 (0.0016) C12 * 0.0070
(0.0017) C13 * -0.0158 (0.0017) C14 * 0.0052 (0.0017) C15
Rms deviation of fitted atoms = 0.0137
7.1925 (0.0056) <i>x</i> + 9.8261 (0.0068) <i>y</i> - 3.8421 (0.0083) <i>z</i>
= 0.9988 (0.0081)
Angle to previous plane (with approximate e.s.d.) = 85.34 (0.06)
* -0.0364 (0.0018) N1' * 0.0610 (0.0017) C2' * 0.0364 (0.0013) S3' * -0.0552
(0.0023) C4' * -0.0535 (0.0022) C5' * 0.0058 (0.0021) C6' * 0.0512 (0.0022)
C7' * 0.0250 (0.0022) C8' * -0.0342 (0.0021) C9'
Rms deviation of fitted atoms = 0.0431
8.1235 (0.0081) <i>x</i> + 10.5535 (0.0086) <i>y</i> - 0.9454 (0.0159) <i>z</i>
= 2.9872 (0.0090)
Angle to previous plane (with approximate e.s.d.) = 10.83 (0.12)
* 0.0050 (0.0017) C10' * 0.0034 (0.0017) C11' * -0.0084 (0.0018) C12' * 0.0049
(0.0018) C13' * 0.0036 (0.0018) C14' * -0.0084 (0.0017) C15'
Rms deviation of fitted atoms = 0.0060
- 2.5414 (0.0127) <i>x</i> + 9.7359 (0.0101) <i>y</i> + 10.9194 (0.0127)
<i>z</i> = 7.8052 (0.0089)
Angle to previous plane (with approximate e.s.d.) = 81.42 (0.07)
* 0.0037 (0.0018) C21 * -0.0086 (0.0016) N22 * 0.0048 (0.0018) C23 * 0.0039
(0.0020) C24 * -0.0087 (0.0020) C25 * 0.0048 (0.0019) C26
Rms deviation of fitted atoms = 0.0061
- 2.5107 (0.0151) <i>x</i> + 9.8045 (0.0109) <i>y</i> + 10.8623 (0.0148)
<i>z</i> = 7.7407 (0.0143)
Angle to previous plane (with approximate e.s.d.) = 0.43 (0.17)
* -0.0022 (0.0014) N16 * 0.0011 (0.0014) N17 * 0.0003 (0.0015) C18 * -0.0016
(0.0014) N19 * 0.0024 (0.0015) C20
Rms deviation of fitted atoms = 0.0017
- 2.4518 (0.0127) <i>x</i> + 10.9099 (0.0091) <i>y</i> + 9.0926 (0.0145)
<i>z</i> = 6.2049 (0.0171)
Angle to previous plane (with approximate e.s.d.) = 9.27 (0.16)
* 0.0117 (0.0018) C27 * -0.0068 (0.0019) C28 * -0.0042 (0.0019) C29 * 0.0103
(0.0019) C30 * -0.0052 (0.0019) C31 * -0.0058 (0.0019) C32
Rms deviation of fitted atoms = 0.0078
;
loop_
    _geom_bond_atom_site_label_1
    _geom_bond_atom_site_label_2
    _geom_bond_site_symmetry_2
    _geom_bond_distance
    _geom_bond_publ_flag
    Ir C11 . 2.014(3) ?
    Ir C11' . 2.022(2) ?
    Ir N1' . 2.060(2) ?
    Ir N1 . 2.064(2) ?
    Ir N16 . 2.1264(19) ?
    Ir N22 . 2.160(2) ?
    N1 C2 . 1.323(3) ?
    N1 C5 . 1.407(3) ?
    C2 C10 . 1.447(3) ?
    C2 S3 . 1.720(3) ?
    S3 C4 . 1.744(3) ?
    C4 C9 . 1.398(3) ?
    C4 C5 . 1.398(3) ?
    C5 C6 . 1.399(3) ?
    C6 C7 . 1.382(3) ?
    C6 H6 . 0.9500 ?
    C7 C8 . 1.398(3) ?
    C7 H7 . 0.9500 ?
    C8 C9 . 1.377(3) ?
    C8 H8 . 0.9500 ?
    C9 H9 . 0.9500 ?
    C10 C15 . 1.397(3) ?
    C10 C11 . 1.412(3) ?
    C11 C12 . 1.405(3) ?
    C12 C13 . 1.385(4) ?
    C12 H12 . 0.9500 ?
    C13 C14 . 1.387(4) ?
    C13 H13 . 0.9500 ?
    C14 C15 . 1.379(4) ?
    C14 H14 . 0.9500 ?
    C15 H15 . 0.9500 ?
    N16 C20 . 1.333(3) ?
    N16 N17 . 1.365(3) ?
    N17 C18 . 1.341(3) ?
    C18 N19 . 1.352(3) ?
    C18 C27 . 1.486(3) ?
    N19 C20 . 1.345(3) ?
    C20 C21 . 1.447(3) ?
    C21 N22 . 1.370(3) ?
    C21 C26 . 1.387(3) ?
    N22 C23 . 1.345(3) ?
    C23 C24 . 1.377(4) ?
    C23 H23 . 0.9500 ?
    C24 C25 . 1.382(4) ?
    C24 H24 . 0.9500 ?
    C25 C26 . 1.387(3) ?
    C25 H25 . 0.9500 ?
    C26 H26 . 0.9500 ?
    C27 C28 . 1.390(3) ?
    C27 C32 . 1.396(4) ?
    C28 C29 . 1.392(3) ?
    C28 H28 . 0.9500 ?
    C29 C30 . 1.375(4) ?
    C29 H29 . 0.9500 ?
    C30 C31 . 1.378(4) ?
    C30 H30 . 0.9500 ?
    C31 C32 . 1.390(3) ?
    C31 H31 . 0.9500 ?
    C32 H32 . 0.9500 ?
    N1' C2' . 1.322(3) ?
    N1' C5' . 1.400(3) ?
    C2' C10' . 1.453(3) ?
    C2' S3' . 1.724(3) ?
    S3' C4' . 1.742(3) ?
    C4' C9' . 1.393(4) ?
    C4' C5' . 1.401(3) ?
    C5' C6' . 1.397(3) ?
    C6' C7' . 1.384(4) ?
    C6' H6' . 0.9500 ?
    C7' C8' . 1.394(4) ?
    C7' H7' . 0.9500 ?
    C8' C9' . 1.380(4) ?
    C8' H8' . 0.9500 ?
    C9' H9' . 0.9500 ?
    C10' C15' . 1.395(3) ?
    C10' C11' . 1.411(3) ?
    C11' C12' . 1.402(3) ?
    C12' C13' . 1.394(3) ?
    C12' H12' . 0.9500 ?
    C13' C14' . 1.388(4) ?
    C13' H13' . 0.9500 ?
    C14' C15' . 1.379(4) ?
    C14' H14' . 0.9500 ?
    C15' H15' . 0.9500 ?
    C97 Cl1 . 1.755(3) ?
    C97 Cl2 . 1.759(3) ?
    C97 Cl3 . 1.771(3) ?
    C97 D97 . 1.0000 ?
    C98 Cl5 . 1.745(4) ?
    C98 Cl4 . 1.747(3) ?
    C98 Cl6 . 1.752(4) ?
    C98 D98 . 1.0000 ?
    C99 Cl7 . 1.746(3) ?
    C99 Cl8 . 1.750(3) ?
    C99 Cl9 . 1.757(3) ?
    C99 D99 . 1.0000 ?
    C96 Cl12 . 1.737(8) ?
    C96 Cl11 . 1.752(6) ?
    C96 Cl10 . 1.758(7) ?
    C96 H96 . 1.0000 ?
loop_
    _geom_angle_atom_site_label_1
    _geom_angle_atom_site_label_2
    _geom_angle_atom_site_label_3
    _geom_angle_site_symmetry_1
    _geom_angle_site_symmetry_3
    _geom_angle
    _geom_angle_publ_flag
    C11 Ir C11' . . 88.18(9) ?
    C11 Ir N1' . . 94.17(9) ?
    C11' Ir N1' . . 79.98(9) ?
    C11 Ir N1 . . 79.54(9) ?
    C11' Ir N1 . . 92.98(9) ?
    N1' Ir N1 . . 170.77(8) ?
    C11 Ir N16 . . 102.78(8) ?
    C11' Ir N16 . . 168.90(8) ?
    N1' Ir N16 . . 97.25(8) ?
    N1 Ir N16 . . 90.77(8) ?
    C11 Ir N22 . . 178.49(9) ?
    C11' Ir N22 . . 93.05(8) ?
    N1' Ir N22 . . 86.91(8) ?
    N1 Ir N22 . . 99.51(8) ?
    N16 Ir N22 . . 76.03(8) ?
    C2 N1 C5 . . 110.8(2) ?
    C2 N1 Ir . . 114.19(17) ?
    C5 N1 Ir . . 134.97(17) ?
    N1 C2 C10 . . 117.8(2) ?
    N1 C2 S3 . . 115.97(19) ?
    C10 C2 S3 . . 126.14(19) ?
    C2 S3 C4 . . 89.36(12) ?
    C9 C4 C5 . . 121.9(2) ?
    C9 C4 S3 . . 127.7(2) ?
    C5 C4 S3 . . 110.37(19) ?
    C4 C5 C6 . . 119.5(2) ?
    C4 C5 N1 . . 113.5(2) ?
    C6 C5 N1 . . 127.1(2) ?
    C7 C6 C5 . . 118.6(2) ?
    C7 C6 H6 . . 120.7 ?
    C5 C6 H6 . . 120.7 ?
    C6 C7 C8 . . 121.3(2) ?
    C6 C7 H7 . . 119.3 ?
    C8 C7 H7 . . 119.3 ?
    C9 C8 C7 . . 121.0(2) ?
    C9 C8 H8 . . 119.5 ?
    C7 C8 H8 . . 119.5 ?
    C8 C9 C4 . . 117.7(2) ?
    C8 C9 H9 . . 121.1 ?
    C4 C9 H9 . . 121.1 ?
    C15 C10 C11 . . 122.7(2) ?
    C15 C10 C2 . . 124.8(2) ?
    C11 C10 C2 . . 112.4(2) ?
    C12 C11 C10 . . 116.1(2) ?
    C12 C11 Ir . . 128.7(2) ?
    C10 C11 Ir . . 115.08(18) ?
    C13 C12 C11 . . 120.9(2) ?
    C13 C12 H12 . . 119.6 ?
    C11 C12 H12 . . 119.6 ?
    C12 C13 C14 . . 121.8(3) ?
    C12 C13 H13 . . 119.1 ?
    C14 C13 H13 . . 119.1 ?
    C15 C14 C13 . . 119.0(2) ?
    C15 C14 H14 . . 120.5 ?
    C13 C14 H14 . . 120.5 ?
    C14 C15 C10 . . 119.4(2) ?
    C14 C15 H15 . . 120.3 ?
    C10 C15 H15 . . 120.3 ?
    C20 N16 N17 . . 107.33(19) ?
    C20 N16 Ir . . 115.60(15) ?
    N17 N16 Ir . . 137.07(16) ?
    C18 N17 N16 . . 103.6(2) ?
    N17 C18 N19 . . 114.9(2) ?
    N17 C18 C27 . . 121.6(2) ?
    N19 C18 C27 . . 123.5(2) ?
    C20 N19 C18 . . 100.8(2) ?
    N16 C20 N19 . . 113.2(2) ?
    N16 C20 C21 . . 118.9(2) ?
    N19 C20 C21 . . 127.9(2) ?
    N22 C21 C26 . . 121.2(2) ?
    N22 C21 C20 . . 113.6(2) ?
    C26 C21 C20 . . 125.2(2) ?
    C23 N22 C21 . . 118.4(2) ?
    C23 N22 Ir . . 125.73(17) ?
    C21 N22 Ir . . 115.91(16) ?
    N22 C23 C24 . . 122.7(2) ?
    N22 C23 H23 . . 118.6 ?
    C24 C23 H23 . . 118.6 ?
    C23 C24 C25 . . 119.2(2) ?
    C23 C24 H24 . . 120.4 ?
    C25 C24 H24 . . 120.4 ?
    C24 C25 C26 . . 119.1(3) ?
    C24 C25 H25 . . 120.4 ?
    C26 C25 H25 . . 120.4 ?
    C25 C26 C21 . . 119.4(2) ?
    C25 C26 H26 . . 120.3 ?
    C21 C26 H26 . . 120.3 ?
    C28 C27 C32 . . 119.5(2) ?
    C28 C27 C18 . . 120.0(2) ?
    C32 C27 C18 . . 120.4(2) ?
    C27 C28 C29 . . 120.1(3) ?
    C27 C28 H28 . . 120.0 ?
    C29 C28 H28 . . 120.0 ?
    C30 C29 C28 . . 120.0(3) ?
    C30 C29 H29 . . 120.0 ?
    C28 C29 H29 . . 120.0 ?
    C29 C30 C31 . . 120.4(2) ?
    C29 C30 H30 . . 119.8 ?
    C31 C30 H30 . . 119.8 ?
    C30 C31 C32 . . 120.3(3) ?
    C30 C31 H31 . . 119.9 ?
    C32 C31 H31 . . 119.9 ?
    C31 C32 C27 . . 119.7(3) ?
    C31 C32 H32 . . 120.1 ?
    C27 C32 H32 . . 120.1 ?
    C2' N1' C5' . . 111.6(2) ?
    C2' N1' Ir . . 113.96(16) ?
    C5' N1' Ir . . 134.48(16) ?
    N1' C2' C10' . . 117.8(2) ?
    N1' C2' S3' . . 115.30(18) ?
    C10' C2' S3' . . 126.80(19) ?
    C2' S3' C4' . . 89.47(12) ?
    C9' C4' C5' . . 121.9(2) ?
    C9' C4' S3' . . 127.6(2) ?
    C5' C4' S3' . . 110.33(19) ?
    C6' C5' N1' . . 127.0(2) ?
    C6' C5' C4' . . 119.7(2) ?
    N1' C5' C4' . . 113.2(2) ?
    C7' C6' C5' . . 118.2(2) ?
    C7' C6' H6' . . 120.9 ?
    C5' C6' H6' . . 120.9 ?
    C6' C7' C8' . . 121.6(2) ?
    C6' C7' H7' . . 119.2 ?
    C8' C7' H7' . . 119.2 ?
    C9' C8' C7' . . 121.0(3) ?
    C9' C8' H8' . . 119.5 ?
    C7' C8' H8' . . 119.5 ?
    C8' C9' C4' . . 117.6(3) ?
    C8' C9' H9' . . 121.2 ?
    C4' C9' H9' . . 121.2 ?
    C15' C10' C11' . . 123.4(2) ?
    C15' C10' C2' . . 123.5(2) ?
    C11' C10' C2' . . 113.0(2) ?
    C12' C11' C10' . . 115.6(2) ?
    C12' C11' Ir . . 129.8(2) ?
    C10' C11' Ir . . 114.42(17) ?
    C13' C12' C11' . . 121.2(3) ?
    C13' C12' H12' . . 119.4 ?
    C11' C12' H12' . . 119.4 ?
    C14' C13' C12' . . 121.3(2) ?
    C14' C13' H13' . . 119.3 ?
    C12' C13' H13' . . 119.3 ?
    C15' C14' C13' . . 119.3(2) ?
    C15' C14' H14' . . 120.3 ?
    C13' C14' H14' . . 120.3 ?
    C14' C15' C10' . . 119.0(2) ?
    C14' C15' H15' . . 120.5 ?
    C10' C15' H15' . . 120.5 ?
    Cl1 C97 Cl2 . . 111.48(16) ?
    Cl1 C97 Cl3 . . 109.43(14) ?
    Cl2 C97 Cl3 . . 110.84(15) ?
    Cl1 C97 D97 . . 108.3 ?
    Cl2 C97 D97 . . 108.3 ?
    Cl3 C97 D97 . . 108.3 ?
    Cl5 C98 Cl4 . . 110.2(2) ?
    Cl5 C98 Cl6 . . 110.47(18) ?
    Cl4 C98 Cl6 . . 111.8(2) ?
    Cl5 C98 D98 . . 108.1 ?
    Cl4 C98 D98 . . 108.1 ?
    Cl6 C98 D98 . . 108.1 ?
    Cl7 C99 Cl8 . . 110.99(17) ?
    Cl7 C99 Cl9 . . 110.85(15) ?
    Cl8 C99 Cl9 . . 111.02(15) ?
    Cl7 C99 D99 . . 107.9 ?
    Cl8 C99 D99 . . 107.9 ?
    Cl9 C99 D99 . . 107.9 ?
    Cl12 C96 Cl11 . . 110.5(4) ?
    Cl12 C96 Cl10 . . 111.1(4) ?
    Cl11 C96 Cl10 . . 109.3(4) ?
    Cl12 C96 H96 . . 108.6 ?
    Cl11 C96 H96 . . 108.6 ?
    Cl10 C96 H96 . . 108.6 ?
loop_
    _geom_torsion_atom_site_label_1
    _geom_torsion_atom_site_label_2
    _geom_torsion_atom_site_label_3
    _geom_torsion_atom_site_label_4
    _geom_torsion_site_symmetry_1
    _geom_torsion_site_symmetry_2
    _geom_torsion_site_symmetry_3
    _geom_torsion_site_symmetry_4
    _geom_torsion
    _geom_torsion_publ_flag
    C11 Ir N1 C2 . . . . -6.33(16) ?
    C11' Ir N1 C2 . . . . 81.27(17) ?
    N16 Ir N1 C2 . . . . -109.18(16) ?
    N22 Ir N1 C2 . . . . 174.86(16) ?
    C11 Ir N1 C5 . . . . 173.0(2) ?
    C11' Ir N1 C5 . . . . -99.5(2) ?
    N16 Ir N1 C5 . . . . 70.1(2) ?
    N22 Ir N1 C5 . . . . -5.9(2) ?
    C5 N1 C2 C10 . . . . -176.80(19) ?
    Ir N1 C2 C10 . . . . 2.7(3) ?
    C5 N1 C2 S3 . . . . 0.3(2) ?
    Ir N1 C2 S3 . . . . 179.74(10) ?
    N1 C2 S3 C4 . . . . -0.48(18) ?
    C10 C2 S3 C4 . . . . 176.3(2) ?
    C2 S3 C4 C9 . . . . -179.1(2) ?
    C2 S3 C4 C5 . . . . 0.53(18) ?
    C9 C4 C5 C6 . . . . -0.4(3) ?
    S3 C4 C5 C6 . . . . 179.93(17) ?
    C9 C4 C5 N1 . . . . 179.1(2) ?
    S3 C4 C5 N1 . . . . -0.5(2) ?
    C2 N1 C5 C4 . . . . 0.2(3) ?
    Ir N1 C5 C4 . . . . -179.15(16) ?
    C2 N1 C5 C6 . . . . 179.7(2) ?
    Ir N1 C5 C6 . . . . 0.4(4) ?
    C4 C5 C6 C7 . . . . 0.2(3) ?
    N1 C5 C6 C7 . . . . -179.3(2) ?
    C5 C6 C7 C8 . . . . -0.1(4) ?
    C6 C7 C8 C9 . . . . 0.1(4) ?
    C7 C8 C9 C4 . . . . -0.3(3) ?
    C5 C4 C9 C8 . . . . 0.5(3) ?
    S3 C4 C9 C8 . . . . -179.98(18) ?
    N1 C2 C10 C15 . . . . -178.6(2) ?
    S3 C2 C10 C15 . . . . 4.7(3) ?
    N1 C2 C10 C11 . . . . 4.8(3) ?
    S3 C2 C10 C11 . . . . -171.96(17) ?
    C15 C10 C11 C12 . . . . -3.5(3) ?
    C2 C10 C11 C12 . . . . 173.2(2) ?
    C15 C10 C11 Ir . . . . 173.17(18) ?
    C2 C10 C11 Ir . . . . -10.1(3) ?
    C11' Ir C11 C12 . . . . 91.8(2) ?
    N1' Ir C11 C12 . . . . 12.0(2) ?
    N1 Ir C11 C12 . . . . -174.8(2) ?
    N16 Ir C11 C12 . . . . -86.4(2) ?
    C11' Ir C11 C10 . . . . -84.38(18) ?
    N1' Ir C11 C10 . . . . -164.20(17) ?
    N1 Ir C11 C10 . . . . 8.99(17) ?
    N16 Ir C11 C10 . . . . 97.39(18) ?
    C10 C11 C12 C13 . . . . 3.3(3) ?
    Ir C11 C12 C13 . . . . -172.88(18) ?
    C11 C12 C13 C14 . . . . -0.7(4) ?
    C12 C13 C14 C15 . . . . -1.9(4) ?
    C13 C14 C15 C10 . . . . 1.7(4) ?
    C11 C10 C15 C14 . . . . 1.1(4) ?
    C2 C10 C15 C14 . . . . -175.2(2) ?
    C11 Ir N16 C20 . . . . -177.88(18) ?
    N1' Ir N16 C20 . . . . 86.15(18) ?
    N1 Ir N16 C20 . . . . -98.43(18) ?
    N22 Ir N16 C20 . . . . 1.18(18) ?
    C11 Ir N16 N17 . . . . 1.8(2) ?
    N1' Ir N16 N17 . . . . -94.2(2) ?
    N1 Ir N16 N17 . . . . 81.2(2) ?
    N22 Ir N16 N17 . . . . -179.2(2) ?
    C20 N16 N17 C18 . . . . 0.3(3) ?
    Ir N16 N17 C18 . . . . -179.34(19) ?
    N16 N17 C18 N19 . . . . -0.1(3) ?
    N16 N17 C18 C27 . . . . -178.8(2) ?
    N17 C18 N19 C20 . . . . -0.2(3) ?
    C27 C18 N19 C20 . . . . 178.5(2) ?
    N17 N16 C20 N19 . . . . -0.5(3) ?
    Ir N16 C20 N19 . . . . 179.27(16) ?
    N17 N16 C20 C21 . . . . 178.6(2) ?
    Ir N16 C20 C21 . . . . -1.6(3) ?
    C18 N19 C20 N16 . . . . 0.4(3) ?
    C18 N19 C20 C21 . . . . -178.6(3) ?
    N16 C20 C21 N22 . . . . 1.0(3) ?
    N19 C20 C21 N22 . . . . -180.0(2) ?
    N16 C20 C21 C26 . . . . 179.2(2) ?
    N19 C20 C21 C26 . . . . -1.8(4) ?
    C26 C21 N22 C23 . . . . 1.2(4) ?
    C20 C21 N22 C23 . . . . 179.4(2) ?
    C26 C21 N22 Ir . . . . -178.2(2) ?
    C20 C21 N22 Ir . . . . 0.0(3) ?
    C11' Ir N22 C23 . . . . 2.0(2) ?
    N1' Ir N22 C23 . . . . 81.8(2) ?
    N1 Ir N22 C23 . . . . -91.5(2) ?
    N16 Ir N22 C23 . . . . -179.9(2) ?
    C11' Ir N22 C21 . . . . -178.67(18) ?
    N1' Ir N22 C21 . . . . -98.88(18) ?
    N1 Ir N22 C21 . . . . 87.79(18) ?
    N16 Ir N22 C21 . . . . -0.63(17) ?
    C21 N22 C23 C24 . . . . -1.3(4) ?
    Ir N22 C23 C24 . . . . 178.0(2) ?
    N22 C23 C24 C25 . . . . 0.1(4) ?
    C23 C24 C25 C26 . . . . 1.2(4) ?
    C24 C25 C26 C21 . . . . -1.3(4) ?
    N22 C21 C26 C25 . . . . 0.1(4) ?
    C20 C21 C26 C25 . . . . -177.9(3) ?
    N17 C18 C27 C28 . . . . 170.1(2) ?
    N19 C18 C27 C28 . . . . -8.5(4) ?
    N17 C18 C27 C32 . . . . -6.5(4) ?
    N19 C18 C27 C32 . . . . 174.9(2) ?
    C32 C27 C28 C29 . . . . 1.8(4) ?
    C18 C27 C28 C29 . . . . -174.8(2) ?
    C27 C28 C29 C30 . . . . -0.3(4) ?
    C28 C29 C30 C31 . . . . -1.3(4) ?
    C29 C30 C31 C32 . . . . 1.4(4) ?
    C30 C31 C32 C27 . . . . 0.1(4) ?
    C28 C27 C32 C31 . . . . -1.7(4) ?
    C18 C27 C32 C31 . . . . 174.9(2) ?
    C11 Ir N1' C2' . . . . 95.28(18) ?
    C11' Ir N1' C2' . . . . 7.87(17) ?
    N16 Ir N1' C2' . . . . -161.26(17) ?
    N22 Ir N1' C2' . . . . -85.78(17) ?
    C11 Ir N1' C5' . . . . -84.3(2) ?
    C11' Ir N1' C5' . . . . -171.7(2) ?
    N16 Ir N1' C5' . . . . 19.2(2) ?
    N22 Ir N1' C5' . . . . 94.6(2) ?
    C5' N1' C2' C10' . . . . 173.0(2) ?
    Ir N1' C2' C10' . . . . -6.6(3) ?
    C5' N1' C2' S3' . . . . -3.8(3) ?
    Ir N1' C2' S3' . . . . 176.50(11) ?
    N1' C2' S3' C4' . . . . 2.0(2) ?
    C10' C2' S3' C4' . . . . -174.5(2) ?
    C2' S3' C4' C9' . . . . 175.7(3) ?
    C2' S3' C4' C5' . . . . 0.3(2) ?
    C2' N1' C5' C6' . . . . -172.2(2) ?
    Ir N1' C5' C6' . . . . 7.4(4) ?
    C2' N1' C5' C4' . . . . 4.0(3) ?
    Ir N1' C5' C4' . . . . -176.37(18) ?
    C9' C4' C5' C6' . . . . -1.7(4) ?
    S3' C4' C5' C6' . . . . 174.0(2) ?
    C9' C4' C5' N1' . . . . -178.2(2) ?
    S3' C4' C5' N1' . . . . -2.5(3) ?
    N1' C5' C6' C7' . . . . 176.5(3) ?
    C4' C5' C6' C7' . . . . 0.5(4) ?
    C5' C6' C7' C8' . . . . 0.7(4) ?
    C6' C7' C8' C9' . . . . -0.6(4) ?
    C7' C8' C9' C4' . . . . -0.5(4) ?
    C5' C4' C9' C8' . . . . 1.7(4) ?
    S3' C4' C9' C8' . . . . -173.2(2) ?
    N1' C2' C10' C15' . . . . -177.1(2) ?
    S3' C2' C10' C15' . . . . -0.6(4) ?
    N1' C2' C10' C11' . . . . 0.1(3) ?
    S3' C2' C10' C11' . . . . 176.57(18) ?
    C15' C10' C11' C12' . . . . 0.2(4) ?
    C2' C10' C11' C12' . . . . -177.0(2) ?
    C15' C10' C11' Ir . . . . -176.18(19) ?
    C2' C10' C11' Ir . . . . 6.6(3) ?
    C11 Ir C11' C12' . . . . 81.9(2) ?
    N1' Ir C11' C12' . . . . 176.5(2) ?
    N1 Ir C11' C12' . . . . 2.5(2) ?
    N22 Ir C11' C12' . . . . -97.2(2) ?
    C11 Ir C11' C10' . . . . -102.35(19) ?
    N1' Ir C11' C10' . . . . -7.78(17) ?
    N1 Ir C11' C10' . . . . 178.23(18) ?
    N22 Ir C11' C10' . . . . 78.53(18) ?
    C10' C11' C12' C13' . . . . 1.1(4) ?
    Ir C11' C12' C13' . . . . 176.80(19) ?
    C11' C12' C13' C14' . . . . -1.3(4) ?
    C12' C13' C14' C15' . . . . 0.1(4) ?
    C13' C14' C15' C10' . . . . 1.1(4) ?
    C11' C10' C15' C14' . . . . -1.3(4) ?
    C2' C10' C15' C14' . . . . 175.6(2) ?
loop_
    _geom_hbond_atom_site_label_D
    _geom_hbond_atom_site_label_H
    _geom_hbond_atom_site_label_A
    _geom_hbond_site_symmetry_A
    _geom_hbond_distance_DH
    _geom_hbond_distance_HA
    _geom_hbond_distance_DA
    _geom_hbond_angle_DHA
    C99 D99 N19 . 1.00 2.18 3.180(4) 175
    C98 D98 S3' . 1.00 3.04 3.660(3) 121
    C97 D97 Cg . 1.00 2.50 3.50 173
data_global
_journal_date_recd_electronic     2010-08-02
_journal_date_accepted     2010-08-06
_journal_name_full     'Acta Crystallographica, Section E'
_journal_year     2010
_journal_volume     66
_journal_issue      9
_journal_page_first     m1088
_journal_page_last     m1089
_journal_paper_category     QM
_journal_coeditor_code     BT5321
_publ_contact_author
;
        Peter G. Jones
        Institut f\"ur Anorganische und Analytische Chemie
        Technische Universit\"at Braunschweig
        Postfach 3329
        38023 Braunschweig
        Germany
;
_publ_contact_author_email     p.jones@tu-bs.de
_publ_contact_author_fax     '049 531 391-5387'
_publ_contact_author_phone     '049 531 391-5382'
_publ_section_title
;\
<i>mer</i>-Bis[2-(1,3-benzothiazol-2-yl)phenyl-\k^2^<i>C</i>^1^,<i>N</i>]{3-\
phenyl-5-(2-pyridyl)-1,2,4-triazol-1-ido-\
\k^2^<i>N</i>^1^,<i>N</i>^5^}iridium(III) deuterochloroform 3.5-solvate
;
loop_
    _publ_author_name
    _publ_author_address
    'Jones, Peter G.'
;     Institut f\"ur Anorganische und Analytische Chemie
      Technical University of Braunschweig
      Postfach 3329
      38023 Braunschweig
      Germany
;
    'Freund, Andreas'
;     Labor f\"ur Elektrooptik am Institut f\"ur Hochfrequenztechnik
      Technical University of Braunschweig
      Postfach 3329
      38023 Braunschweig
      Germany
;
    'Weinkauf, Andreas'
;     Institut f\"ur Anorganische und Analytische Chemie
      Technical University of Braunschweig
      Postfach 3329
      38023 Braunschweig
      Germany
;
    'Kowalsky, Wolfgang'
;     Labor f\"ur Elektrooptik am Institut f\"ur Hochfrequenztechnik
      Technical University of Braunschweig
      Postfach 3329
      38023 Braunschweig
      Germany
;
    'Johannes, Hans-Hermann'
;     Labor f\"ur Elektrooptik am Institut f\"ur Hochfrequenztechnik
      Technical University of Braunschweig
      Postfach 3329
      38023 Braunschweig
      Germany
;
