# Supplementary material for: mer-Bis[2-(1,3-benzothiazol-2-yl)phenyl-κ2 C 1,N][3-phenyl-5-(2-pyridyl)-1,2,4-triazol-1-ido-κ2 N 1,N 5]iridium(III) deuterochloro­form 3.5-solvate
Source: Acta Crystallogr Sect E Struct Rep Online. 2010 Aug 11;66(Pt 9):m1088–9. doi: 10.1107/S1600536810031624 (PMC3007894; doi:10.1107/S1600536810031624)
Supplement: Supplementary file 2 [file e-66-m1088-Isup2.hkl]

# 
# h,k,l, Fc-squared, Fo-squared, sigma(Fo-squared) and status flag 
# 
data_I
_shelx_title ' freund in P-1' 
_shelx_refln_list_code          4 
_shelx_F_calc_maximum      323.04 
_exptl_crystal_F_000      1226.00 
_reflns_d_resolution_high  0.7100 
 
loop_ 
 _symmetry_equiv_pos_as_xyz 
 'x, y, z' 
 '-x, -y, -z' 
 
_cell_length_a    11.7521 
_cell_length_b    13.5592 
_cell_length_c    15.8373 
_cell_angle_alpha  74.045 
_cell_angle_beta   79.247 
_cell_angle_gamma  76.002 
 
_shelx_F_squared_multiplier     1.000 
 
loop_ 
 _refln_index_h 
 _refln_index_k 
 _refln_index_l 
 _refln_F_squared_calc 
 _refln_F_squared_meas 
 _refln_F_squared_sigma 
 _refln_observed_status 
   2   0   0     4254.99     4396.62     44.44 o 
   3   0   0     3094.81     3066.01     46.80 o 
   4   0   0     4563.74     4564.07     64.86 o 
   5   0   0      592.81      624.94     50.31 o 
   6   0   0     2076.23     1820.30     71.24 o 
   7   0   0      457.26      358.17     62.80 o 
   8   0   0     5507.12     5255.28    118.14 o 
   9   0   0     2407.12     2445.79    157.18 o 
  10   0   0     4070.28     3829.16    184.75 o 
  11   0   0    12792.81    12892.61    330.21 o 
  12   0   0       21.55       50.01    186.42 o 
  13   0   0      152.77      248.80    195.88 o 
  14   0   0     3074.82     3082.46    322.12 o 
  15   0   0      108.41      149.13    282.13 o 
 -15   1   0     1829.15     1353.18    453.11 o 
 -14   1   0      974.89      926.35    263.13 o 
 -13   1   0      186.71       54.86    238.27 o 
 -12   1   0      364.64      417.40    193.06 o 
 -11   1   0     5588.05     6035.54    254.55 o 
 -10   1   0    13456.03    13301.03    279.24 o 
  -9   1   0    13538.89    14022.51    255.90 o 
  -8   1   0     4569.96     4560.66    123.18 o 
  -7   1   0    10306.93    10106.65    144.44 o 
  -6   1   0      162.21      203.38     59.17 o 
  -5   1   0      225.02      309.71     56.55 o 
  -4   1   0     1808.90     1950.92     59.99 o 
  -3   1   0     3930.14     3855.27     52.71 o 
  -2   1   0     5064.10     4960.75     51.91 o 
  -1   1   0    14173.22    15246.88    110.95 o 
   1   1   0    18599.69    16658.26   2448.47 o 
   2   1   0    20301.80    21234.51     82.57 o 
   3   1   0     5285.60     5295.87     62.29 o 
   4   1   0     9139.97     9063.59     90.20 o 
   5   1   0     7390.23     7396.38    101.47 o 
   6   1   0      462.11      469.07     61.47 o 
   7   1   0    34666.40    34721.02    282.87 o 
   8   1   0     1269.21     1144.94     87.37 o 
   9   1   0     3800.63     3727.08    144.79 o 
  10   1   0     9224.38     9058.73    244.85 o 
  11   1   0     1167.27      988.44    152.37 o 
  12   1   0     4271.45     3961.61    238.27 o 
  13   1   0      772.99      725.64    197.20 o 
  14   1   0      147.15       13.70    281.85 o 
  15   1   0     2838.11     2987.30    371.42 o 
  16   1   0      690.31      605.29    640.16 o 
 -15   2   0     1607.72     1200.70    386.21 o 
 -14   2   0       12.42        3.65    260.01 o 
 -13   2   0     3115.26     3529.01    315.87 o 
 -12   2   0     1775.78     1595.47    215.80 o 
 -11   2   0       39.47       92.84    173.75 o 
 -10   2   0     9844.83     9918.93    294.20 o 
  -9   2   0      386.48      493.09    115.38 o 
  -8   2   0     2944.97     2821.80    122.65 o 
  -7   2   0      148.43      163.74     75.36 o 
  -6   2   0      538.30      552.95     65.73 o 
  -5   2   0    12790.47    12823.02    133.86 o 
  -4   2   0    17989.83    18293.96    137.19 o 
  -3   2   0    20970.34    21548.81    165.76 o 
  -2   2   0    52163.83    55218.82    236.58 o 
  -1   2   0     3089.76     3003.61     47.55 o 
   0   2   0     9168.35     9350.54     63.71 o 
   1   2   0    23354.61    24484.45    104.75 o 
   2   2   0     6685.35     6905.35     55.45 o 
   3   2   0     6437.85     6706.25     70.34 o 
   4   2   0     5231.68     5598.45     82.42 o 
   5   2   0      306.99      225.63     50.76 o 
   6   2   0    47412.65    48513.32    329.29 o 
   7   2   0     1403.41     1235.35     51.14 o 
   8   2   0     3028.65     2682.59     72.89 o 
   9   2   0    12259.98    11379.59    203.80 o 
  10   2   0     2480.05     2612.65    164.06 o 
  11   2   0     3105.64     3178.57    196.26 o 
  12   2   0     9989.60    10077.21    301.61 o 
  13   2   0      320.06      218.23    231.30 o 
  14   2   0      438.66      411.84    244.56 o 
  15   2   0      368.17      413.10    316.90 o 
  16   2   0      776.84      484.23    639.50 o 
 -15   3   0       21.76      -21.20    362.15 o 
 -14   3   0     3416.75     3832.88    348.31 o 
 -13   3   0     3321.88     3376.70    320.39 o 
 -12   3   0     2661.75     2634.70    282.76 o 
 -11   3   0     6710.61     7347.85    287.04 o 
 -10   3   0     1978.18     2083.79    182.30 o 
  -9   3   0     3545.40     3769.61    200.29 o 
  -8   3   0     3652.87     3587.00    144.01 o 
  -7   3   0     5682.25     5357.28    124.11 o 
  -6   3   0    10989.25    10857.00    150.52 o 
  -5   3   0     4462.71     4614.76    101.45 o 
  -4   3   0     4878.87     5095.35     92.08 o 
  -3   3   0     2148.68     2130.96     66.99 o 
  -2   3   0     1187.64     1372.10     56.75 o 
  -1   3   0     3811.14     4061.57     61.27 o 
   0   3   0    30849.19    32385.38    135.29 o 
   1   3   0       71.62      108.63     35.66 o 
   2   3   0    43473.98    45951.66    209.38 o 
   3   3   0    32718.02    33870.68    167.01 o 
   4   3   0     4029.77     4061.42     66.97 o 
   5   3   0    22868.51    22625.40    186.28 o 
   6   3   0      347.54      326.09     63.20 o 
   7   3   0     1133.63     1199.72     80.15 o 
   8   3   0    15415.43    15013.87    238.82 o 
   9   3   0       11.47        7.28    119.10 o 
  10   3   0     1175.25     1201.78    141.78 o 
  11   3   0      692.99      709.61    158.52 o 
  12   3   0      635.82      397.44    184.03 o 
  13   3   0    12093.65    12055.25    432.78 o 
  14   3   0     4404.47     4508.73    337.35 o 
  15   3   0      267.37      368.52    325.74 o 
  16   3   0     5248.90     5377.88    863.20 o 
 -14   4   0     2754.89     2532.27    326.91 o 
 -13   4   0     1567.73     1420.29    285.98 o 
 -12   4   0     2646.20     2822.11    316.69 o 
 -11   4   0       47.21        7.04    237.40 o 
 -10   4   0      306.56      324.21    162.66 o 
  -9   4   0     3731.10     3385.92    200.12 o 
  -8   4   0     1919.16     1807.80    146.43 o 
  -7   4   0    10978.76    11070.53    192.89 o 
  -6   4   0    19573.35    20146.00    233.43 o 
  -5   4   0      751.20      695.61     61.76 o 
  -4   4   0    32470.98    32014.62    258.38 o 
  -3   4   0     7534.16     7909.94    111.12 o 
  -2   4   0     9306.75     9924.35    114.78 o 
  -1   4   0      381.23      409.48     50.23 o 
   0   4   0    12401.14    12599.66    104.69 o 
   1   4   0     8777.58     8919.27     86.21 o 
   2   4   0      861.25     1013.24     44.18 o 
   3   4   0    19986.42    20321.07    143.05 o 
   4   4   0    28889.40    30721.84    205.08 o 
   5   4   0    13798.32    13381.18    130.90 o 
   6   4   0    16836.77    16449.45    180.35 o 
   7   4   0    10624.35    10386.18    148.32 o 
   8   4   0     1358.81     1356.26     86.47 o 
   9   4   0     2654.83     2584.22     96.01 o 
  10   4   0      910.88      862.56    120.22 o 
  11   4   0       46.02       45.31    162.88 o 
  12   4   0     2704.61     2987.65    243.39 o 
  13   4   0     2293.48     2406.70    243.65 o 
  14   4   0      944.38      777.43    250.22 o 
  15   4   0     5703.69     5477.68    365.61 o 
  16   4   0       82.06     -171.72    609.90 o 
 -14   5   0     1816.40     1682.57    409.20 o 
 -13   5   0     5313.95     5323.69    381.35 o 
 -12   5   0      694.93      744.03    257.28 o 
 -11   5   0      692.88      846.56    240.49 o 
 -10   5   0     7675.09     7711.70    273.52 o 
  -9   5   0      742.56      555.13    134.28 o 
  -8   5   0     6923.63     6945.24    212.80 o 
  -7   5   0    11093.39    10902.57    239.79 o 
  -6   5   0     5873.48     5733.64    147.87 o 
  -5   5   0    12877.24    12422.96    144.07 o 
  -4   5   0      165.72      154.38     58.04 o 
  -3   5   0     2048.82     2230.90     85.61 o 
  -2   5   0    14600.40    15402.30    152.70 o 
  -1   5   0     3619.15     3709.29     84.59 o 
   0   5   0     2796.35     2993.42     62.68 o 
   1   5   0      264.92      413.84     47.30 o 
   2   5   0       18.64        8.32     44.57 o 
   3   5   0    15489.18    16360.11    185.36 o 
   4   5   0     6172.00     6584.18    134.59 o 
   5   5   0     9109.37     8975.84    153.32 o 
   6   5   0     2606.14     2413.93     79.77 o 
   7   5   0       33.56       67.64     57.07 o 
   8   5   0     4010.85     3916.84    108.18 o 
   9   5   0      818.70     1026.80     90.45 o 
  10   5   0     1658.41     1595.05    126.58 o 
  11   5   0     9878.99    10202.25    312.89 o 
  12   5   0     4453.34     4522.48    295.53 o 
  13   5   0     4083.90     3968.70    271.84 o 
  14   5   0     8112.59     8347.12    399.82 o 
  15   5   0      838.87      760.32    278.54 o 
  16   5   0      332.00      125.66    625.69 o 
 -13   6   0      233.43      222.89    280.75 o 
 -12   6   0     3341.18     3376.27    332.71 o 
 -11   6   0     1719.71     1340.20    280.05 o 
 -10   6   0      227.73      308.80    219.56 o 
  -9   6   0     6049.24     6269.41    248.85 o 
  -8   6   0     5497.98     5405.64    205.38 o 
  -7   6   0     6660.61     6645.44    211.20 o 
  -6   6   0    10291.25    10765.76    194.69 o 
  -5   6   0     8336.81     7832.84    124.44 o 
  -4   6   0     4691.62     4759.63    114.99 o 
  -3   6   0    25066.07    26308.78    273.36 o 
  -2   6   0       14.19       80.13     60.81 o 
  -1   6   0     2631.21     2486.52     82.81 o 
   0   6   0     3798.07     3618.51     80.81 o 
   1   6   0       12.94       42.51     49.71 o 
   2   6   0    35965.30    36140.28    241.99 o 
   3   6   0    13259.70    13296.42    157.37 o 
   4   6   0     9558.92     9561.91    151.15 o 
   5   6   0    13071.46    12837.78    191.51 o 
   6   6   0     6858.93     6869.58    161.71 o 
   7   6   0     3042.24     2794.21     84.87 o 
   8   6   0      125.43      165.41     85.69 o 
   9   6   0        6.06        7.50     98.30 o 
  10   6   0     5579.03     5459.41    189.32 o 
  11   6   0     1385.58     1285.14    159.98 o 
  12   6   0     1381.32     1406.31    217.79 o 
  13   6   0     4469.68     4100.70    258.26 o 
  14   6   0       35.41     -117.00    200.98 o 
  15   6   0     1450.77     1510.51    283.28 o 
  16   6   0     3290.52     2871.18    749.38 o 
 -13   7   0      471.68      385.13    454.19 o 
 -12   7   0     4201.76     4674.64    374.11 o 
 -11   7   0       35.14       71.53    263.23 o 
 -10   7   0     2209.90     2186.98    259.07 o 
  -9   7   0     2246.72     1972.57    216.77 o 
  -8   7   0     1379.99     1381.58    155.28 o 
  -7   7   0     7046.10     6679.65    217.47 o 
  -6   7   0      792.59      805.35    138.77 o 
  -5   7   0     7886.83     7478.64    171.80 o 
  -4   7   0    21103.14    21728.47    227.04 o 
  -3   7   0      737.77      812.87     72.76 o 
  -2   7   0     4024.07     4508.66    117.63 o 
  -1   7   0    12926.60    12484.65    136.04 o 
   0   7   0      441.76      391.77     48.67 o 
   1   7   0     4557.26     4562.42     97.85 o 
   2   7   0     5694.90     6155.60    105.64 o 
   3   7   0      151.33      198.80     63.08 o 
   4   7   0     2850.59     2647.22    114.58 o 
   5   7   0       43.65       52.66     92.11 o 
   6   7   0     1860.22     1875.71    122.69 o 
   7   7   0     5363.40     5278.81    157.76 o 
   8   7   0       75.13       68.07    134.31 o 
   9   7   0    13237.98    13440.98    242.44 o 
  10   7   0     3970.26     4149.20    181.70 o 
  11   7   0     3607.05     3864.04    207.49 o 
  12   7   0     3631.68     3846.77    247.54 o 
  13   7   0      496.17      450.23    239.82 o 
  14   7   0     1985.06     1928.88    237.17 o 
  15   7   0      259.13      225.65    240.56 o 
 -12   8   0       64.00       32.83    324.49 o 
 -11   8   0     5699.33     5948.91    397.90 o 
 -10   8   0       79.70       50.82    243.67 o 
  -9   8   0      299.21      281.81    228.70 o 
  -8   8   0     3317.64     3585.23    240.69 o 
  -7   8   0     2096.37     2359.70    184.13 o 
  -6   8   0     2856.81     3137.57    186.08 o 
  -5   8   0     4425.18     4033.98    175.17 o 
  -4   8   0     2144.72     2266.48     95.49 o 
  -3   8   0    15938.18    15989.34    183.84 o 
  -2   8   0     9488.35     9482.86    174.24 o 
  -1   8   0     5305.92     5601.35    148.27 o 
   0   8   0    26656.23    27081.43    247.89 o 
   1   8   0    14064.75    14001.34    169.08 o 
   2   8   0     2869.64     2749.51    103.61 o 
   3   8   0    17744.61    17360.39    212.37 o 
   4   8   0       28.84       60.38     53.03 o 
   5   8   0      513.67      534.11     96.85 o 
   6   8   0    13003.24    12779.69    245.75 o 
   7   8   0      384.73      369.43    141.96 o 
   8   8   0     6950.40     6976.63    241.69 o 
   9   8   0     2591.36     2573.48    182.03 o 
  10   8   0      826.62      974.03    191.85 o 
  11   8   0     3600.97     3580.58    223.29 o 
  12   8   0      491.09      437.42    191.70 o 
  13   8   0      386.69      287.41    210.21 o 
  14   8   0     2689.67     2748.23    278.88 o 
  15   8   0      209.00      180.32    224.05 o 
 -12   9   0     2139.95     1952.28    513.85 o 
 -11   9   0     2794.19     2738.52    333.85 o 
 -10   9   0     2387.14     2435.82    322.23 o 
  -9   9   0     5613.66     5190.42    328.54 o 
  -8   9   0      522.60      547.43    196.74 o 
  -7   9   0      519.14      453.88    193.34 o 
  -6   9   0     2210.28     2260.45    209.60 o 
  -5   9   0      415.82      382.57    148.87 o 
  -4   9   0     3432.83     3877.84    173.21 o 
  -3   9   0     1822.54     1716.43     82.62 o 
  -2   9   0      614.33      494.88     42.88 o 
  -1   9   0    11798.10    12411.00    211.98 o 
   0   9   0     1685.95     1627.84    100.33 o 
   1   9   0    13710.17    13244.31    228.38 o 
   2   9   0     1568.08     1690.20    108.13 o 
   3   9   0     4414.03     4162.68    152.91 o 
   4   9   0     3640.22     3676.52    119.26 o 
   5   9   0     8761.58     8684.05    250.23 o 
   6   9   0       19.55       59.86    146.00 o 
   7   9   0    12540.48    12634.49    309.67 o 
   8   9   0     7867.06     7895.00    262.63 o 
   9   9   0     1740.86     1891.81    178.92 o 
  10   9   0     2455.53     2453.62    237.06 o 
  11   9   0      937.91     1027.01    195.84 o 
  12   9   0      572.38      689.29    254.36 o 
  13   9   0      966.15      990.69    262.43 o 
  14   9   0        0.79     -144.43    271.54 o 
  15   9   0     3892.66     3742.45    375.47 o 
 -11  10   0      148.04      106.68    400.21 o 
 -10  10   0     2737.47     2586.80    344.49 o 
  -9  10   0      538.85      477.46    249.56 o 
  -8  10   0     1380.32     1563.02    254.51 o 
  -7  10   0     5510.35     5030.06    277.32 o 
  -6  10   0      629.97      648.00    194.55 o 
  -5  10   0     2206.12     2265.03    252.09 o 
  -4  10   0     3989.17     4049.99    227.83 o 
  -3  10   0     1783.14     1819.07    190.81 o 
  -2  10   0    22562.12    23163.64    417.62 o 
  -1  10   0     1507.18     1728.27    185.15 o 
   0  10   0     3956.25     4203.57    214.23 o 
   1  10   0    13352.67    13484.58    291.04 o 
   2  10   0     1109.13     1004.82    107.27 o 
   3  10   0     3658.78     3846.32    163.61 o 
   4  10   0     8768.91     8466.30    235.92 o 
   5  10   0      635.15      724.12    160.87 o 
   6  10   0     3591.89     3448.85    202.86 o 
   7  10   0     4623.35     4576.27    216.41 o 
   8  10   0     2873.40     2817.15    189.50 o 
   9  10   0     4287.54     4162.17    252.11 o 
  10  10   0     3877.49     3999.30    254.70 o 
  11  10   0      912.01      930.02    230.82 o 
  12  10   0     3939.39     3779.65    313.32 o 
  13  10   0       76.63       20.44    261.96 o 
  14  10   0      551.29      433.90    252.86 o 
  15  10   0     1742.08     1251.87    318.95 o 
 -10  11   0     3546.89     3380.37    479.41 o 
  -9  11   0     1018.27      770.57    294.44 o 
  -8  11   0     4088.55     3889.84    322.09 o 
  -7  11   0      527.48      507.81    210.85 o 
  -6  11   0     1838.74     1881.76    242.25 o 
  -5  11   0     3743.13     4173.07    302.92 o 
  -4  11   0      199.11      223.09    216.09 o 
  -3  11   0     6460.85     6239.78    253.82 o 
  -2  11   0       47.49       83.08    168.47 o 
  -1  11   0     1060.61     1101.92    184.48 o 
   0  11   0     3534.78     3608.28    220.31 o 
   1  11   0     1717.82     1793.88    173.43 o 
   2  11   0     9549.41     9770.95    304.12 o 
   3  11   0     2283.01     2421.21    161.66 o 
   4  11   0      264.74      150.40    136.24 o 
   5  11   0     8229.08     7978.60    273.95 o 
   6  11   0      694.53      667.60    162.04 o 
   7  11   0     2356.61     2415.18    191.34 o 
   8  11   0    10100.99     9712.96    340.63 o 
   9  11   0      741.57      621.22    201.64 o 
  10  11   0      964.51     1140.70    213.43 o 
  11  11   0     2996.95     2904.11    286.26 o 
  12  11   0       70.84       95.74    261.35 o 
  13  11   0     2915.54     2934.90    319.53 o 
  14  11   0     2069.31     2738.39    370.37 o 
  -9  12   0     5388.78     4908.75    526.23 o 
  -8  12   0       23.12       47.85    300.10 o 
  -7  12   0     2348.16     2125.66    251.72 o 
  -6  12   0     5629.83     5531.07    323.74 o 
  -5  12   0     1055.66     1078.74    251.94 o 
  -4  12   0     2116.09     2138.26    248.86 o 
  -3  12   0     3213.88     3863.36    287.65 o 
  -2  12   0      893.57     1083.25    191.34 o 
  -1  12   0     7682.56     7658.20    291.17 o 
   0  12   0     1805.48     1792.79    192.09 o 
   1  12   0     2348.68     2609.55    188.94 o 
   2  12   0     6576.18     6614.05    256.92 o 
   3  12   0     3988.93     3860.31    200.86 o 
   4  12   0     9842.02    10004.67    376.39 o 
   5  12   0     1189.28     1219.03    181.29 o 
   6  12   0     1197.87     1235.73    186.71 o 
   7  12   0     6377.66     6461.13    310.70 o 
   8  12   0     3135.11     2954.61    254.91 o 
   9  12   0     3633.85     3482.46    268.37 o 
  10  12   0     3542.22     3680.98    316.61 o 
  11  12   0      180.62      147.36    245.42 o 
  12  12   0     2804.43     2836.00    356.25 o 
  13  12   0     1103.77     1015.47    321.58 o 
  -8  13   0     3361.43     3008.35    487.80 o 
  -7  13   0     1170.79     1141.27    270.83 o 
  -6  13   0      323.45      575.81    243.00 o 
  -5  13   0     3487.96     3635.24    322.69 o 
  -4  13   0      420.77      379.92    241.12 o 
  -3  13   0      486.31      492.59    235.46 o 
  -2  13   0     4563.88     4618.82    271.01 o 
  -1  13   0     1879.17     2358.49    223.83 o 
   0  13   0      539.11      660.41    171.85 o 
   1  13   0     6104.35     6373.33    252.25 o 
   2  13   0      127.08      248.03    198.33 o 
   3  13   0     1559.48     1458.03    283.15 o 
   4  13   0     1154.85     1312.29    267.33 o 
   5  13   0     2039.49     2186.43    231.23 o 
   6  13   0     6454.99     6318.48    295.19 o 
   7  13   0       30.31       38.87    235.07 o 
   8  13   0     1555.14     1672.20    244.75 o 
   9  13   0     4528.18     4643.27    345.71 o 
  10  13   0      244.69       70.25    256.32 o 
  11  13   0     2055.36     1926.45    328.70 o 
  12  13   0     4089.49     4158.20    476.48 o 
  13  13   0      294.27      253.96    604.63 o 
  -7  14   0      109.26      177.68    390.65 o 
  -6  14   0     3591.83     3874.53    368.52 o 
  -5  14   0      897.41      874.43    275.91 o 
  -4  14   0      503.22      451.03    258.40 o 
  -3  14   0     4126.89     4900.19    338.02 o 
  -2  14   0     1661.85     1514.16    252.70 o 
  -1  14   0     5264.54     5599.95    288.03 o 
   0  14   0     2233.89     2355.42    217.67 o 
   1  14   0        1.14      -55.92    200.11 o 
   2  14   0     4702.40     4810.64    372.62 o 
   3  14   0     2393.74     2504.50    313.18 o 
   4  14   0      140.01      199.86    276.01 o 
   5  14   0     4614.67     4439.41    312.28 o 
   6  14   0      684.82      743.28    252.71 o 
   7  14   0     1177.18     1231.13    261.00 o 
   8  14   0     1467.24     1289.39    311.34 o 
   9  14   0        5.25       82.89    296.58 o 
  10  14   0     3263.03     3178.89    369.30 o 
  11  14   0     1361.54     1004.38    319.52 o 
  12  14   0       34.57      134.69    448.68 o 
  -6  15   0     1139.74      825.53    464.25 o 
  -5  15   0      670.79      740.88    336.91 o 
  -4  15   0     4568.31     5061.94    433.46 o 
  -3  15   0      662.98      573.15    307.68 o 
  -2  15   0     1087.05     1105.88    299.75 o 
  -1  15   0     1507.77     1913.55    279.54 o 
   0  15   0      176.08      134.25    212.60 o 
   1  15   0     1492.24     1445.79    299.86 o 
   2  15   0     3572.57     3801.61    371.21 o 
   3  15   0     1031.34     1034.62    302.11 o 
   4  15   0     2735.26     2961.90    360.42 o 
   5  15   0     1268.31     1392.75    313.68 o 
   6  15   0     2862.45     2923.87    351.19 o 
   7  15   0     1508.28     1530.62    331.84 o 
   8  15   0       13.07      -44.24    293.85 o 
   9  15   0      994.40      818.04    320.32 o 
  10  15   0     1579.25     1761.63    347.40 o 
  11  15   0     1373.11     1192.86    472.29 o 
  -4  16   0       22.89       57.03    436.36 o 
  -3  16   0     4219.26     4516.49    503.88 o 
  -2  16   0     2262.12     2845.90    430.24 o 
  -1  16   0        0.27      -95.23    305.21 o 
   0  16   0     7025.73     7411.80    561.45 o 
   1  16   0     1418.98     1368.69    337.63 o 
   2  16   0      104.52      246.84    310.48 o 
   3  16   0     4609.20     4386.72    400.01 o 
   4  16   0     1696.99     1687.02    346.98 o 
   5  16   0       54.14       91.86    310.85 o 
   6  16   0     2427.89     2555.73    374.84 o 
   7  16   0      104.67      220.65    305.02 o 
   8  16   0     2485.94     2224.72    368.86 o 
   9  16   0      724.41      521.17    362.23 o 
  10  16   0     1178.89     1848.11    703.98 o 
  -1  17   0     1747.89     1734.95    750.69 o 
   0  17   0     1270.63     1230.35    415.52 o 
   1  17   0     1645.67     1546.36    415.08 o 
   2  17   0     3056.27     3214.07    381.43 o 
   3  17   0     1278.54     1145.33    340.83 o 
   4  17   0     2078.27     2073.40    355.67 o 
   5  17   0     2604.46     3036.07    386.93 o 
   6  17   0      200.08      269.73    332.08 o 
   7  17   0     1393.73     1138.80    390.83 o 
   3  18   0      210.41       57.24    645.42 o 
   4  18   0     6010.21     6172.65    924.38 o 
   5  18   0       22.74       51.32    634.90 o 
  -4 -18   1     2411.27     1786.92    727.01 o 
  -3 -18   1       19.16     -103.29    616.48 o 
  -7 -17   1      840.81     1188.87    675.03 o 
  -6 -17   1      486.89      462.09    488.81 o 
  -5 -17   1     2276.86     1997.61    374.12 o 
  -4 -17   1     1098.62     1103.28    334.82 o 
  -3 -17   1     3996.51     4276.33    431.08 o 
  -2 -17   1     1821.43     2001.58    360.54 o 
  -1 -17   1      128.79       88.98    389.04 o 
   0 -17   1     1658.38     1724.42    828.99 o 
 -10 -16   1       72.08       21.05    646.74 o 
  -9 -16   1     2769.14     2542.96    513.83 o 
  -8 -16   1      203.71      308.94    325.67 o 
  -7 -16   1       52.84      254.93    309.88 o 
  -6 -16   1     4301.93     4158.47    395.61 o 
  -5 -16   1      165.06      109.41    298.79 o 
  -4 -16   1     3069.30     3080.01    371.57 o 
  -3 -16   1     3212.12     3710.74    392.19 o 
  -2 -16   1        8.58      -58.69    313.92 o 
  -1 -16   1     2081.15     2309.65    354.62 o 
   0 -16   1     2054.97     2182.28    438.08 o 
   1 -16   1      691.91      991.54    398.77 o 
   2 -16   1     1752.02     1276.12    386.63 o 
   3 -16   1      181.57       77.21    382.56 o 
   4 -16   1     1410.80     1773.92    490.77 o 
 -11 -15   1       27.31      101.32    620.42 o 
 -10 -15   1     1903.95     1656.17    397.05 o 
  -9 -15   1      403.88      306.59    312.41 o 
  -8 -15   1      726.07      583.47    299.47 o 
  -7 -15   1     5298.99     5224.08    408.50 o 
  -6 -15   1      428.87      336.14    293.21 o 
  -5 -15   1     3981.76     4251.25    385.75 o 
  -4 -15   1     1267.55     1530.64    267.69 o 
  -3 -15   1      214.26      295.89    292.10 o 
  -2 -15   1     6678.23     6448.08    427.41 o 
  -1 -15   1     2786.16     2912.10    342.30 o 
   0 -15   1       64.99       81.32    254.17 o 
   1 -15   1     4874.69     5249.48    365.39 o 
   2 -15   1      796.46      902.12    252.81 o 
   3 -15   1      910.53     1025.82    272.27 o 
   4 -15   1     3279.38     3750.64    348.27 o 
   5 -15   1       81.80      163.86    281.75 o 
   6 -15   1     3266.25     3215.38    546.92 o 
 -11 -14   1      710.56      341.78    290.44 o 
 -10 -14   1     1437.19     1527.33    296.09 o 
  -9 -14   1     1356.24     1096.18    289.86 o 
  -8 -14   1     2672.61     2457.15    304.91 o 
  -7 -14   1        9.56      106.38    264.17 o 
  -6 -14   1     4032.28     4127.79    368.08 o 
  -5 -14   1     5300.89     5529.78    352.84 o 
  -4 -14   1      264.04      290.76    233.13 o 
  -3 -14   1     4650.18     4880.89    371.03 o 
  -2 -14   1     2665.14     2812.75    328.24 o 
  -1 -14   1      421.29      559.58    205.13 o 
   0 -14   1     1106.16     1079.82    190.06 o 
   1 -14   1      481.66      499.52    228.26 o 
   2 -14   1     1338.09     1379.80    263.30 o 
   3 -14   1     4046.75     4193.20    328.82 o 
   4 -14   1        3.26     -110.07    255.41 o 
   5 -14   1     5421.78     5547.45    374.64 o 
   6 -14   1     1737.51     2076.29    272.68 o 
   7 -14   1      676.22      774.52    483.74 o 
 -12 -13   1     3139.60     3353.30    351.33 o 
 -11 -13   1      791.89      711.42    274.54 o 
 -10 -13   1      684.20      598.70    260.16 o 
  -9 -13   1     3027.65     2847.92    301.46 o 
  -8 -13   1       98.97      130.23    239.63 o 
  -7 -13   1     5601.02     5415.73    308.29 o 
  -6 -13   1     1791.36     1580.11    202.36 o 
  -5 -13   1      193.91      235.42    202.06 o 
  -4 -13   1    13084.11    12449.11    421.56 o 
  -3 -13   1     2796.06     2658.23    311.69 o 
  -2 -13   1     1170.77     1204.89    219.29 o 
  -1 -13   1     6030.48     5960.96    255.04 o 
   0 -13   1      584.51      685.48    177.20 o 
   1 -13   1      253.10      315.92    187.94 o 
   2 -13   1     7004.32     7691.32    363.38 o 
   3 -13   1       44.78      254.24    232.70 o 
   4 -13   1     3400.13     3350.91    310.84 o 
   5 -13   1     2419.27     2446.76    306.57 o 
   6 -13   1       19.92      -48.30    223.64 o 
   7 -13   1     3157.84     3155.24    305.19 o 
   8 -13   1      367.23      325.71    400.32 o 
 -13 -12   1     1667.30     1795.79    321.79 o 
 -12 -12   1     1872.30     1991.63    314.79 o 
 -11 -12   1     2564.08     2574.92    295.32 o 
 -10 -12   1     2707.72     2296.78    286.83 o 
  -9 -12   1     4134.96     4293.63    322.49 o 
  -8 -12   1     3028.49     3067.21    288.99 o 
  -7 -12   1     2024.54     2068.15    202.81 o 
  -6 -12   1       81.40        8.32    173.56 o 
  -5 -12   1     2936.33     2963.23    216.80 o 
  -4 -12   1     1636.64     1650.60    206.16 o 
  -3 -12   1     2228.34     2310.36    215.33 o 
  -2 -12   1     2971.87     3088.14    206.04 o 
  -1 -12   1       34.32       86.25    153.66 o 
   0 -12   1    12034.79    12204.73    340.53 o 
   1 -12   1     7756.45     8097.65    300.99 o 
   2 -12   1       13.00       39.26    175.47 o 
   3 -12   1    11220.94    11276.97    467.31 o 
   4 -12   1      698.93      886.94    246.19 o 
   5 -12   1     1238.93     1356.78    262.20 o 
   6 -12   1     1321.68     1499.27    247.96 o 
   7 -12   1     2300.99     2113.68    253.60 o 
   8 -12   1       63.96      130.90    266.07 o 
   9 -12   1     5376.29     4959.28    531.02 o 
 -13 -11   1      973.38      973.13    284.92 o 
 -12 -11   1      330.38      423.07    259.92 o 
 -11 -11   1     4138.37     3950.85    312.73 o 
 -10 -11   1      185.20      151.62    232.46 o 
  -9 -11   1     1926.85     1882.69    261.08 o 
  -8 -11   1     5262.30     4459.20    236.28 o 
  -7 -11   1       92.30       92.59    157.53 o 
  -6 -11   1     7090.90     6647.14    257.83 o 
  -5 -11   1       93.06      117.06    160.68 o 
  -4 -11   1      857.18      905.60    135.38 o 
  -3 -11   1     5588.57     5450.44    203.65 o 
  -2 -11   1     6897.14     6790.66    250.00 o 
  -1 -11   1     9942.04    10044.05    277.65 o 
   0 -11   1    13570.51    13967.61    344.65 o 
   1 -11   1        1.11       36.70    163.36 o 
   2 -11   1     5892.50     6390.33    270.84 o 
   3 -11   1     3564.92     3304.24    225.11 o 
   4 -11   1     1965.17     1947.59    237.56 o 
   5 -11   1     2784.54     2784.01    277.96 o 
   6 -11   1     2648.07     2777.39    249.94 o 
   7 -11   1     1022.04      781.14    215.96 o 
   8 -11   1     9150.00     9486.87    410.92 o 
   9 -11   1       13.20       85.58    258.50 o 
  10 -11   1     3435.69     3485.36    498.42 o 
 -14 -10   1     1562.05     1728.31    274.90 o 
 -13 -10   1      725.74      618.62    265.79 o 
 -12 -10   1     4653.23     4935.87    391.43 o 
 -11 -10   1      719.75      788.25    239.68 o 
 -10 -10   1     1845.38     1833.75    281.69 o 
  -9 -10   1     7429.86     7112.00    322.79 o 
  -8 -10   1      418.75      427.24    158.76 o 
  -7 -10   1     3650.31     3678.20    217.89 o 
  -6 -10   1      145.99      133.03    165.89 o 
  -5 -10   1     2871.73     2785.79    196.95 o 
  -4 -10   1      486.93      402.67     94.25 o 
  -3 -10   1     1701.04     1767.90    142.87 o 
  -2 -10   1     5141.07     5123.78    200.25 o 
  -1 -10   1    15616.90    15780.11    314.63 o 
   0 -10   1      472.81      346.07    157.37 o 
   1 -10   1    14873.59    15578.71    350.59 o 
   2 -10   1      557.40      573.31    168.31 o 
   3 -10   1      165.79      213.27    158.40 o 
   4 -10   1     3922.14     4256.51    282.47 o 
   5 -10   1      197.52      124.65    212.50 o 
   6 -10   1     3646.78     3732.58    251.58 o 
   7 -10   1     4848.33     4590.76    277.00 o 
   8 -10   1       24.82      170.68    240.62 o 
   9 -10   1     9227.39     8612.08    403.48 o 
  10 -10   1     5591.10     5563.65    363.42 o 
  11 -10   1      745.75      769.07    565.16 o 
 -15  -9   1      173.44      337.94    366.56 o 
 -14  -9   1     1164.51      944.20    293.19 o 
 -13  -9   1     2549.34     2602.56    312.30 o 
 -12  -9   1       24.35       37.77    265.75 o 
 -11  -9   1     2796.03     2730.03    265.35 o 
 -10  -9   1     5708.07     5750.27    301.54 o 
  -9  -9   1     2389.84     2353.05    192.81 o 
  -8  -9   1     6119.25     5931.41    242.68 o 
  -7  -9   1    10559.79    10158.08    290.12 o 
  -6  -9   1       74.80       72.37    153.29 o 
  -5  -9   1     5936.80     5736.33    236.78 o 
  -4  -9   1     7314.40     7127.23    162.72 o 
  -3  -9   1     4768.20     4676.51    133.07 o 
  -2  -9   1     4465.57     4582.90    142.50 o 
  -1  -9   1     2400.78     2336.38    151.25 o 
   0  -9   1     5278.51     5520.29    141.51 o 
   1  -9   1      340.64      396.30    108.76 o 
   2  -9   1      583.38      643.83    160.16 o 
   3  -9   1    10221.91     9842.49    286.48 o 
   4  -9   1    10043.30     9853.01    283.70 o 
   5  -9   1     4099.36     4034.60    276.38 o 
   6  -9   1     5497.50     5936.66    271.31 o 
   7  -9   1      365.17      443.02    187.23 o 
   8  -9   1     7373.67     7966.55    319.54 o 
   9  -9   1     2224.40     2432.72    282.62 o 
  10  -9   1      589.94      451.78    262.48 o 
  11  -9   1     3651.63     3945.94    327.19 o 
  12  -9   1      616.29      361.20    671.74 o 
 -15  -8   1      121.49       86.05    230.89 o 
 -14  -8   1     3433.34     3701.70    345.17 o 
 -13  -8   1     1109.25     1253.26    235.31 o 
 -12  -8   1     2463.29     2577.70    261.76 o 
 -11  -8   1     4193.63     4390.28    239.41 o 
 -10  -8   1     1536.52     1400.53    168.63 o 
  -9  -8   1     1631.15     1827.40    177.89 o 
  -8  -8   1      475.82      494.77    150.66 o 
  -7  -8   1      163.63      253.84    148.03 o 
  -6  -8   1    12891.17    12829.14    248.59 o 
  -5  -8   1     3600.68     3456.82    140.56 o 
  -4  -8   1     1624.62     1482.31     86.44 o 
  -3  -8   1    15040.26    14503.85    195.34 o 
  -2  -8   1     1415.46     1541.90     90.79 o 
  -1  -8   1     1566.77     1452.67    128.18 o 
   0  -8   1     6971.86     7060.34    143.62 o 
   1  -8   1     4559.69     4745.10    164.96 o 
   2  -8   1     4669.24     4810.08    198.02 o 
   3  -8   1      608.32      619.50     90.89 o 
   4  -8   1     4981.66     5493.01    220.79 o 
   5  -8   1     6118.41     5811.41    216.32 o 
   6  -8   1     2833.28     3001.03    212.70 o 
   7  -8   1     6163.51     6159.92    267.49 o 
   8  -8   1     2830.54     2593.65    223.31 o 
   9  -8   1      227.25      242.99    227.91 o 
  10  -8   1     3411.99     3485.59    300.28 o 
  11  -8   1     3756.71     4117.90    327.71 o 
  12  -8   1     1337.21     1372.72    360.93 o 
 -15  -7   1     1867.81     1891.87    251.08 o 
 -14  -7   1      299.71      363.25    265.98 o 
 -13  -7   1     4569.75     4622.44    335.29 o 
 -12  -7   1     1089.51     1085.73    228.63 o 
 -11  -7   1      384.63      386.75    154.67 o 
 -10  -7   1     9946.52     9977.58    246.22 o 
  -9  -7   1     1421.46     1494.26    150.37 o 
  -8  -7   1     1312.86     1352.01    161.38 o 
  -7  -7   1    23156.78    22353.70    301.57 o 
  -6  -7   1     8738.14     8873.22    245.31 o 
  -5  -7   1     5761.09     5425.20    164.07 o 
  -4  -7   1     2289.34     1950.24     84.91 o 
  -3  -7   1     2962.37     3092.75    102.86 o 
  -2  -7   1     4456.58     4582.54    115.66 o 
  -1  -7   1     2309.09     2094.08     87.02 o 
   0  -7   1     1559.46     1721.28     87.48 o 
   1  -7   1     9405.40     9257.58    196.28 o 
   2  -7   1    15407.19    15235.91    288.42 o 
   3  -7   1     4596.83     4943.02    135.75 o 
   4  -7   1    26053.16    26019.45    274.11 o 
   5  -7   1      131.38      252.13    114.67 o 
   6  -7   1      551.13      713.10    174.20 o 
   7  -7   1     1118.87     1228.16    178.54 o 
   8  -7   1      183.79      246.12    171.89 o 
   9  -7   1     5123.43     5640.80    320.86 o 
  10  -7   1      701.74      661.40    226.28 o 
  11  -7   1      879.77      932.53    246.52 o 
  12  -7   1     6038.61     5487.25    388.82 o 
  13  -7   1      417.11      206.15    444.64 o 
 -15  -6   1      806.72      574.86    279.48 o 
 -14  -6   1      129.51      161.01    231.14 o 
 -13  -6   1     1450.36     1234.95    262.27 o 
 -12  -6   1      320.93      258.96    197.77 o 
 -11  -6   1     2678.53     2762.86    163.01 o 
 -10  -6   1     1231.07     1250.97    143.13 o 
  -9  -6   1      540.07      480.58    100.22 o 
  -8  -6   1    14872.88    14801.33    272.11 o 
  -7  -6   1     1318.43     1221.55     81.60 o 
  -6  -6   1    14311.13    14325.30    251.81 o 
  -5  -6   1    18628.60    18126.51    229.61 o 
  -4  -6   1     2447.85     2554.85    118.26 o 
  -3  -6   1      228.00      224.76     41.88 o 
  -2  -6   1     6783.51     6720.50    126.25 o 
  -1  -6   1     2007.77     1998.84     68.89 o 
   0  -6   1     6956.24     6699.10    124.08 o 
   1  -6   1     1067.30     1189.38    104.37 o 
   2  -6   1    19554.31    20450.85    314.34 o 
   3  -6   1     1942.18     2026.18     87.75 o 
   4  -6   1        3.96       51.12     59.59 o 
   5  -6   1    10533.63    10378.44    214.33 o 
   6  -6   1     9396.32     8963.53    218.10 o 
   7  -6   1      843.71      713.82    147.45 o 
   8  -6   1     1064.38     1059.70    152.68 o 
   9  -6   1      978.22      979.69    217.03 o 
  10  -6   1      852.36      730.18    222.08 o 
  11  -6   1     3766.69     4030.22    303.70 o 
  12  -6   1      153.92      133.75    259.59 o 
  13  -6   1     3631.59     3976.75    369.86 o 
 -16  -5   1       10.32       10.53    656.61 o 
 -15  -5   1     3905.09     3819.14    351.23 o 
 -14  -5   1     3392.33     3342.96    285.61 o 
 -13  -5   1      264.62      238.80    212.47 o 
 -12  -5   1     2820.88     2940.09    232.09 o 
 -11  -5   1     1733.18     1769.18    196.24 o 
 -10  -5   1      271.59      199.71    120.67 o 
  -9  -5   1    16872.25    16942.41    243.35 o 
  -8  -5   1      312.07      332.03     60.85 o 
  -7  -5   1    11282.89    11161.12    187.62 o 
  -6  -5   1     3564.07     3651.06    101.19 o 
  -5  -5   1     6529.67     6624.63    122.19 o 
  -4  -5   1    24034.24    25038.86    230.39 o 
  -3  -5   1     8613.60     8938.11    123.50 o 
  -2  -5   1     2199.20     2412.43     87.96 o 
  -1  -5   1    41580.07    40846.15    247.94 o 
   0  -5   1     9517.62     9202.50    129.14 o 
   1  -5   1      198.78      260.66     69.00 o 
   2  -5   1    39225.65    41116.08    252.07 o 
   3  -5   1     6457.70     6448.58    111.09 o 
   4  -5   1     2350.50     2328.63     70.60 o 
   5  -5   1    12512.32    12865.70    189.68 o 
   6  -5   1      584.02      615.94     98.67 o 
   7  -5   1     1577.59     1763.69    145.01 o 
   8  -5   1      798.95      922.16    131.78 o 
   9  -5   1     2509.66     2671.32    205.50 o 
  10  -5   1     5976.79     5640.76    304.59 o 
  11  -5   1       15.43      159.24    223.19 o 
  12  -5   1     2041.12     1619.17    280.23 o 
  13  -5   1     2913.77     3246.87    332.51 o 
  14  -5   1      112.85      195.27    375.31 o 
 -16  -4   1      617.49      691.48    653.98 o 
 -15  -4   1     1079.94      958.16    278.80 o 
 -14  -4   1      326.74      635.06    261.49 o 
 -13  -4   1     1352.20     1310.39    226.95 o 
 -12  -4   1     5411.79     5827.66    278.53 o 
 -11  -4   1      557.77      565.68    164.51 o 
 -10  -4   1     4449.00     4443.40    185.78 o 
  -9  -4   1     2423.08     2304.07    146.01 o 
  -8  -4   1     4755.42     4256.35    114.09 o 
  -7  -4   1      219.49      185.30     36.91 o 
  -6  -4   1     7136.18     7259.88    123.16 o 
  -5  -4   1    19007.26    19457.71    156.40 o 
  -4  -4   1    33724.47    34961.62    200.80 o 
  -3  -4   1      827.59      872.66     56.18 o 
  -2  -4   1    27137.06    26734.84    151.36 o 
  -1  -4   1      316.52      341.53     45.70 o 
   0  -4   1    15389.96    15927.05    120.37 o 
   1  -4   1    15947.07    16267.86    152.60 o 
   2  -4   1        6.30       22.28     44.29 o 
   3  -4   1    14186.05    14387.98    130.68 o 
   4  -4   1      408.41      392.00     53.93 o 
   5  -4   1     1044.20     1029.35     61.93 o 
   6  -4   1    24474.16    24637.95    265.19 o 
   7  -4   1     6942.05     7112.07    190.77 o 
   8  -4   1       63.96       50.07    117.54 o 
   9  -4   1     1501.55     1758.07    181.82 o 
  10  -4   1      865.81     1047.41    179.07 o 
  11  -4   1     8383.13     8661.73    356.91 o 
  12  -4   1     2441.05     2603.69    293.15 o 
  13  -4   1      539.34      596.61    277.59 o 
  14  -4   1     2123.45     2212.94    327.53 o 
 -16  -3   1      830.86      787.54    667.79 o 
 -15  -3   1       49.42     -135.66    267.88 o 
 -14  -3   1     4161.35     4237.14    339.83 o 
 -13  -3   1     7093.99     7371.04    330.50 o 
 -12  -3   1     1865.61     1829.03    224.21 o 
 -11  -3   1     7033.01     7385.76    236.93 o 
 -10  -3   1       57.87       75.11    130.79 o 
  -9  -3   1     2631.20     2702.04    160.79 o 
  -8  -3   1     3250.41     3120.91    144.44 o 
  -7  -3   1     2117.54     2085.89     85.54 o 
  -6  -3   1     2769.85     2448.04     73.37 o 
  -5  -3   1     6532.26     6717.28    109.81 o 
  -4  -3   1    13573.40    14111.06    120.26 o 
  -3  -3   1    46289.98    47561.55    227.62 o 
  -2  -3   1    69310.15    71913.73    304.82 o 
  -1  -3   1     3860.87     4036.30     59.63 o 
   0  -3   1    22706.46    22977.85    135.65 o 
   1  -3   1      802.86      881.07     50.02 o 
   3  -3   1    12162.11    12931.56    107.40 o 
   4  -3   1     1189.76     1356.75     71.18 o 
   5  -3   1    17909.18    18503.22    177.34 o 
   6  -3   1    10826.05    10687.84    145.96 o 
   7  -3   1     3636.49     3665.03    117.18 o 
   8  -3   1    24351.93    23856.98    353.67 o 
   9  -3   1     6756.66     6536.30    227.86 o 
  10  -3   1     1485.72     1464.93    179.49 o 
  11  -3   1     1538.98     1666.85    232.99 o 
  12  -3   1      193.61      337.93    232.32 o 
  13  -3   1      425.47      488.87    259.07 o 
  14  -3   1      615.75      835.37    285.25 o 
  15  -3   1     1196.24     1120.10    375.00 o 
 -16  -2   1       88.87     -217.77    675.69 o 
 -15  -2   1     4371.82     5008.16    438.80 o 
 -14  -2   1     1299.30     1410.46    263.15 o 
 -13  -2   1     1852.55     1899.73    277.27 o 
 -12  -2   1    13000.81    12587.70    316.76 o 
 -11  -2   1     5910.23     5972.62    228.88 o 
 -10  -2   1     1750.40     1788.31    157.28 o 
  -9  -2   1     1655.41     1718.38    108.87 o 
  -8  -2   1     4145.63     4120.46    129.78 o 
  -7  -2   1     1167.69     1163.98     87.57 o 
  -6  -2   1     2829.38     2661.55     86.63 o 
  -5  -2   1      518.55      465.55     56.87 o 
  -4  -2   1    14615.53    14383.21    122.03 o 
  -3  -2   1     1330.20     1473.44     45.03 o 
  -2  -2   1   101687.63   104018.58    396.69 o 
  -1  -2   1    11047.53    11545.33     96.98 o 
   0  -2   1     1248.48     1304.39     50.81 o 
   1  -2   1     8002.56     8684.47     75.49 o 
   2  -2   1     5999.80     6454.53     67.99 o 
   3  -2   1     4351.23     4427.62     67.89 o 
   4  -2   1    14540.07    14520.47    115.81 o 
   5  -2   1     4476.23     4444.25     72.76 o 
   6  -2   1      102.14      153.73     47.84 o 
   7  -2   1    36821.41    36918.55    291.49 o 
   8  -2   1       12.44       -6.11     68.31 o 
   9  -2   1     8278.96     8575.57    246.36 o 
  10  -2   1     2246.41     2195.37    190.42 o 
  11  -2   1     1130.61      915.27    176.74 o 
  12  -2   1     4905.62     4548.82    309.32 o 
  13  -2   1     1960.95     2456.68    293.20 o 
  14  -2   1      135.32       34.55    258.60 o 
  15  -2   1     3641.90     3862.43    456.54 o 
 -15  -1   1     2441.01     3404.50    402.83 o 
 -14  -1   1      953.87      873.57    269.27 o 
 -13  -1   1     4512.10     4947.54    325.16 o 
 -12  -1   1       26.15       68.85    169.67 o 
 -11  -1   1     2527.50     2624.49    181.84 o 
 -10  -1   1     8757.96     8274.10    241.49 o 
  -9  -1   1       20.55       28.18    120.18 o 
  -8  -1   1     9645.79     9686.15    220.16 o 
  -7  -1   1    10584.79    10290.88    207.86 o 
  -6  -1   1     8189.94     8285.41    175.16 o 
  -5  -1   1    10663.01    10874.67    163.34 o 
  -4  -1   1    17901.85    17915.90    144.19 o 
  -3  -1   1     8087.98     8311.37     78.48 o 
  -2  -1   1    19932.27    20603.21    106.10 o 
  -1  -1   1     1869.67     1959.00     33.31 o 
   0  -1   1    25271.65    25911.43    229.72 o 
   2  -1   1     5805.95     6225.69     51.91 o 
   3  -1   1      764.44      881.63     39.18 o 
   4  -1   1    32000.00    32934.34    140.37 o 
   5  -1   1     9742.79    10141.53     96.29 o 
   6  -1   1    17099.57    16243.75    145.81 o 
   7  -1   1      484.90      520.95     63.03 o 
   8  -1   1     5805.58     5759.09    119.61 o 
   9  -1   1    14728.38    14694.12    251.85 o 
  10  -1   1     1083.72     1232.00    166.51 o 
  11  -1   1     1998.45     2265.61    195.72 o 
  12  -1   1      262.63      219.18    219.35 o 
  13  -1   1      969.65     1112.92    254.59 o 
  14  -1   1     3763.56     3823.21    323.03 o 
  15  -1   1      759.80      534.07    371.93 o 
 -15   0   1      303.15      420.13    341.37 o 
 -14   0   1     7062.49     7101.43    399.65 o 
 -13   0   1       29.56       54.64    197.78 o 
 -12   0   1      314.21      259.98    180.52 o 
 -11   0   1     3702.65     3694.97    200.18 o 
 -10   0   1     1121.56     1016.91    147.77 o 
  -9   0   1     3954.53     4036.82    183.49 o 
  -8   0   1     6193.61     6276.35    183.01 o 
  -7   0   1       12.49       27.51     88.27 o 
  -6   0   1    17980.21    17221.12    212.12 o 
  -5   0   1     9368.06     9244.39    141.79 o 
  -4   0   1     3683.01     3889.12     91.61 o 
  -3   0   1    20937.99    20570.13    117.26 o 
  -2   0   1     4121.08     4161.68     53.38 o 
  -1   0   1    14905.63    15965.64    105.28 o 
   2   0   1    25315.85    25842.86     84.35 o 
   3   0   1       98.27      149.38     33.41 o 
   4   0   1    34988.27    35105.75    146.60 o 
   5   0   1     3441.43     3510.50     65.94 o 
   6   0   1     2728.45     2730.25     66.39 o 
   7   0   1     6988.22     7172.62     99.16 o 
   8   0   1     6464.36     6101.19    124.60 o 
   9   0   1      967.34      960.13    126.26 o 
  10   0   1    14615.84    14192.39    279.67 o 
  11   0   1    13511.91    13957.93    359.08 o 
  12   0   1      879.64      666.36    193.67 o 
  13   0   1     3867.94     3897.71    306.05 o 
  14   0   1     1396.56     1405.94    247.58 o 
  15   0   1      597.10      825.26    283.47 o 
 -15   1   1     1606.32     1608.74    498.05 o 
 -14   1   1       68.59       45.52    253.55 o 
 -13   1   1     1964.84     2187.81    244.50 o 
 -12   1   1     3826.58     3704.52    240.67 o 
 -11   1   1      168.95      154.35    173.01 o 
 -10   1   1    14058.13    13904.44    289.46 o 
  -9   1   1     6804.71     6670.63    212.81 o 
  -8   1   1     1104.55     1058.62     88.61 o 
  -7   1   1    17283.47    17272.09    215.70 o 
  -6   1   1     7874.08     7878.63    121.07 o 
  -5   1   1     1666.16     1512.20     69.60 o 
  -4   1   1     4996.25     4897.67     86.68 o 
  -3   1   1      270.51      347.25     42.79 o 
  -2   1   1     3993.79     4014.44     55.02 o 
  -1   1   1    13277.83    13906.95     88.93 o 
   1   1   1    70838.30    70942.84   2499.62 o 
   2   1   1    27845.44    29390.82    118.20 o 
   3   1   1     4101.35     4410.35     53.74 o 
   4   1   1    15131.86    15184.08     91.87 o 
   5   1   1     6928.37     6351.17     80.10 o 
   6   1   1     7232.54     7405.28     90.94 o 
   7   1   1      858.85      814.74     51.79 o 
   8   1   1      485.49      497.38     51.61 o 
   9   1   1     4973.44     4773.92    111.39 o 
  10   1   1     4329.83     4396.89    186.19 o 
  11   1   1     7150.75     7289.43    249.62 o 
  12   1   1    11158.48    11065.15    324.40 o 
  13   1   1       25.10       18.08    181.87 o 
  14   1   1      695.47      760.66    264.91 o 
  15   1   1     4452.23     4306.57    411.69 o 
  16   1   1      101.34      196.06    598.05 o 
 -15   2   1      876.03      859.79    448.41 o 
 -14   2   1      421.93      391.25    268.23 o 
 -13   2   1     1224.53     1136.61    250.58 o 
 -12   2   1      177.46      176.10    192.65 o 
 -11   2   1     1130.50     1237.91    197.66 o 
 -10   2   1     4228.81     4019.85    222.07 o 
  -9   2   1      965.00     1029.75    141.58 o 
  -8   2   1    15000.49    14996.63    229.38 o 
  -7   2   1     7248.14     6844.00    156.23 o 
  -6   2   1     7104.88     6731.56    133.72 o 
  -5   2   1    14027.29    13893.21    147.51 o 
  -4   2   1     1063.98     1296.16     67.05 o 
  -3   2   1     1608.03     1717.86     66.18 o 
  -2   2   1    32431.36    33426.99    187.44 o 
  -1   2   1      114.85      124.52     39.52 o 
   0   2   1    21334.60    22515.54    128.83 o 
   1   2   1    11113.98    11829.10     68.20 o 
   2   2   1    13693.80    13816.10     84.70 o 
   3   2   1    10836.00    10605.02     78.13 o 
   4   2   1     2386.44     2413.14     57.21 o 
   5   2   1     4496.82     4546.21     86.35 o 
   6   2   1      155.04      206.93     63.63 o 
   7   2   1      207.45      174.13     43.35 o 
   8   2   1    10259.08     9942.43    146.18 o 
   9   2   1     3698.54     3481.15     80.86 o 
  10   2   1     2166.82     2161.06    164.92 o 
  11   2   1     5134.66     5015.77    209.92 o 
  12   2   1     5967.26     6031.57    234.65 o 
  13   2   1     6508.94     6590.94    302.47 o 
  14   2   1     1980.05     2342.31    324.12 o 
  15   2   1       37.94      170.84    316.93 o 
  16   2   1     3360.06     3638.33    763.85 o 
 -15   3   1     1766.80     1698.52    394.89 o 
 -14   3   1      875.53      919.38    282.48 o 
 -13   3   1      983.78      764.09    253.74 o 
 -12   3   1     4020.11     3885.30    283.54 o 
 -11   3   1     2329.07     2279.37    217.62 o 
 -10   3   1     1076.11     1081.15    183.32 o 
  -9   3   1    17726.43    17673.83    300.03 o 
  -8   3   1      359.51      430.32    113.14 o 
  -7   3   1     3851.31     3899.60    149.72 o 
  -6   3   1     7022.38     7269.32    143.10 o 
  -5   3   1      734.81      934.20     81.02 o 
  -4   3   1     8866.62     8694.90    126.10 o 
  -3   3   1     9402.40     9438.37    122.41 o 
  -2   3   1      295.61      326.14     61.38 o 
  -1   3   1    26126.87    27499.10    153.55 o 
   0   3   1    35173.88    36266.64    179.70 o 
   1   3   1       43.14      122.36     35.49 o 
   2   3   1    42366.33    43303.32    190.31 o 
   3   3   1     3818.12     3884.97     64.24 o 
   4   3   1    10558.75    10515.13    112.70 o 
   5   3   1    34768.70    35410.29    192.40 o 
   6   3   1      194.83      256.20     54.46 o 
   7   3   1    10967.50    10756.06    144.59 o 
   8   3   1      456.78      455.48     74.38 o 
   9   3   1      947.12      989.35     87.45 o 
  10   3   1     3672.48     3563.46    154.84 o 
  11   3   1      547.08      489.31    149.79 o 
  12   3   1     2524.89     2684.57    201.26 o 
  13   3   1     4929.84     4890.53    317.16 o 
  14   3   1      113.28      185.05    244.55 o 
  15   3   1     1550.30     1147.14    318.32 o 
  16   3   1     1680.15     1851.40    676.35 o 
 -14   4   1       33.24       29.62    360.31 o 
 -13   4   1      926.91      918.03    275.81 o 
 -12   4   1     3073.97     3009.99    275.93 o 
 -11   4   1      159.14      256.49    188.55 o 
 -10   4   1     5345.60     5322.59    257.56 o 
  -9   4   1     3935.50     4091.67    225.91 o 
  -8   4   1     5019.94     5133.15    166.67 o 
  -7   4   1     1467.18     1283.21     96.87 o 
  -6   4   1     3540.95     3665.40    116.61 o 
  -5   4   1     3460.37     3766.40    110.12 o 
  -4   4   1     8847.34     8957.87    131.98 o 
  -3   4   1      177.78      215.54     76.82 o 
  -2   4   1    23954.14    24458.04    238.02 o 
  -1   4   1     4481.76     4871.51    101.32 o 
   0   4   1    46079.69    47094.01    255.66 o 
   1   4   1     7491.87     7814.50     74.66 o 
   3   4   1     3160.88     3357.21     67.34 o 
   4   4   1    21940.82    21701.54    144.77 o 
   5   4   1       96.53      243.80     56.80 o 
   6   4   1     8604.58     9278.81    123.30 o 
   7   4   1     5553.85     5392.63    115.72 o 
   8   4   1      108.50      166.97     74.11 o 
   9   4   1     7336.24     7420.53    152.81 o 
  10   4   1      570.24      565.90    120.04 o 
  11   4   1     2840.41     2784.61    186.49 o 
  12   4   1     1831.40     2079.47    215.59 o 
  13   4   1       93.92       78.90    177.92 o 
  14   4   1     3272.21     3284.33    299.66 o 
  15   4   1     1241.10     1290.78    330.38 o 
  16   4   1        5.59     -260.85    430.07 o 
 -14   5   1     2610.70     2010.36    415.80 o 
 -13   5   1     2173.73     2318.17    328.58 o 
 -12   5   1       70.00      -29.35    235.38 o 
 -11   5   1     9100.81     9028.68    363.19 o 
 -10   5   1       62.91      105.12    182.00 o 
  -9   5   1     1591.65     1691.48    191.03 o 
  -8   5   1     3271.57     3266.68    174.57 o 
  -7   5   1       98.41       93.57     83.08 o 
  -6   5   1     4409.72     4527.22    126.64 o 
  -5   5   1    15544.56    14905.75    176.33 o 
  -4   5   1     2112.37     2129.59    105.34 o 
  -3   5   1    35890.69    36186.38    286.12 o 
  -2   5   1     2441.86     2686.87    104.66 o 
  -1   5   1      107.63      134.06     60.01 o 
   0   5   1    15608.10    15920.77    147.92 o 
   1   5   1    14176.81    13425.96    126.19 o 
   2   5   1     3080.53     3092.28     65.68 o 
   3   5   1    42743.38    43505.24    277.81 o 
   4   5   1      161.65      158.01     43.41 o 
   5   5   1     1902.44     1725.23     54.59 o 
   6   5   1    22269.47    22338.17    224.02 o 
   7   5   1     3382.38     3260.12    102.52 o 
   8   5   1     6833.44     7043.35    152.25 o 
   9   5   1     1766.20     1671.99    102.88 o 
  10   5   1      961.41      977.81    115.36 o 
  11   5   1     4019.76     4350.02    249.23 o 
  12   5   1      498.99      438.79    190.43 o 
  13   5   1      826.22      811.21    186.30 o 
  14   5   1     2187.62     2333.43    285.87 o 
  15   5   1      192.75      289.68    258.16 o 
  16   5   1     1538.94     1375.61    449.00 o 
 -13   6   1      316.50      370.92    291.43 o 
 -12   6   1     4847.79     5120.37    363.17 o 
 -11   6   1     2518.68     2061.09    258.58 o 
 -10   6   1      387.55      507.83    186.54 o 
  -9   6   1     1985.19     1834.94    175.06 o 
  -8   6   1     3838.96     3948.33    189.23 o 
  -7   6   1     2646.89     2626.20    171.39 o 
  -6   6   1     5750.05     5775.77    140.01 o 
  -5   6   1       59.39       69.73     74.71 o 
  -4   6   1    19487.38    20211.25    242.80 o 
  -3   6   1       86.53       88.99     81.75 o 
  -2   6   1     5078.08     5580.04    128.27 o 
  -1   6   1    22147.56    22260.80    212.12 o 
   0   6   1       52.30       97.33     75.78 o 
   1   6   1     5338.40     5213.25    101.48 o 
   3   6   1      383.05      463.40     51.22 o 
   4   6   1    22361.57    22992.90    162.91 o 
   5   6   1     5092.78     5301.60    107.09 o 
   6   6   1     1808.58     1898.19     91.88 o 
   7   6   1    16397.53    16239.70    236.16 o 
   8   6   1     1579.64     1560.32     89.31 o 
   9   6   1     3486.36     3602.24    122.05 o 
  10   6   1     8894.62     9278.20    224.36 o 
  11   6   1       29.85      -42.90    164.56 o 
  12   6   1      118.86      141.26    167.24 o 
  13   6   1     8549.35     8642.17    292.75 o 
  14   6   1       58.71       65.91    183.71 o 
  15   6   1     3170.38     2960.55    320.43 o 
  16   6   1      732.37      512.74    428.63 o 
 -13   7   1     2987.81     2956.86    543.85 o 
 -12   7   1      498.68      564.81    277.84 o 
 -11   7   1     1887.21     1995.35    301.53 o 
 -10   7   1     5144.89     5565.83    315.83 o 
  -9   7   1     2407.49     2120.51    207.98 o 
  -8   7   1     2816.04     2625.81    175.30 o 
  -7   7   1    14674.19    14519.59    290.42 o 
  -6   7   1      726.02      892.82    105.25 o 
  -5   7   1     6289.29     5854.92    156.93 o 
  -4   7   1     4515.72     4651.49    145.59 o 
  -3   7   1     1616.33     1631.42    109.68 o 
  -2   7   1     8706.64     9017.55    172.92 o 
  -1   7   1      133.90      130.90     72.53 o 
   0   7   1     1341.77     1611.18     86.27 o 
   1   7   1     5747.99     5439.62    106.13 o 
   2   7   1     2903.28     3093.75     96.46 o 
   3   7   1    34201.31    33837.58    270.17 o 
   4   7   1     6986.61     7288.49    116.99 o 
   5   7   1     1415.24     1450.18     91.83 o 
   6   7   1    27291.40    26950.43    304.90 o 
   7   7   1     4026.65     3710.69    128.39 o 
   8   7   1     5920.09     5765.85    207.12 o 
   9   7   1     2730.02     2736.78    141.47 o 
  10   7   1     1395.94     1492.29    145.61 o 
  11   7   1      725.30      822.54    182.97 o 
  12   7   1     4133.96     4245.69    233.43 o 
  13   7   1      489.48      502.57    179.38 o 
  14   7   1     4223.82     4274.60    269.78 o 
  15   7   1      542.87      513.09    264.09 o 
  16   7   1      644.69      368.39    417.66 o 
 -12   8   1      190.40      142.54    317.70 o 
 -11   8   1     1740.85     1554.39    289.80 o 
 -10   8   1     1144.46     1059.90    280.23 o 
  -9   8   1      817.36      585.37    212.59 o 
  -8   8   1     2793.15     2916.01    189.82 o 
  -7   8   1       38.94       62.89    141.26 o 
  -6   8   1     5025.54     5109.15    199.82 o 
  -5   8   1     5910.98     5920.69    207.64 o 
  -4   8   1     1499.11     1765.86    122.48 o 
  -3   8   1    16018.86    16033.70    267.76 o 
  -2   8   1      752.66      706.21     96.81 o 
  -1   8   1     3951.45     4103.23    116.87 o 
   0   8   1     4871.39     4838.29    119.59 o 
   1   8   1     3022.39     2851.01     77.03 o 
   2   8   1     3028.98     3242.41    121.43 o 
   3   8   1     3033.82     3110.85    116.26 o 
   4   8   1      558.13      554.50     79.03 o 
   5   8   1    27709.28    28155.87    332.47 o 
   6   8   1      116.47      127.59    122.22 o 
   7   8   1     2609.69     2662.98    130.71 o 
   8   8   1     9151.74     9165.23    241.39 o 
   9   8   1        4.56       47.24    125.49 o 
  10   8   1     6686.48     6347.83    264.24 o 
  11   8   1     6099.50     6235.11    257.78 o 
  12   8   1      388.95      529.29    175.20 o 
  13   8   1     4229.00     4171.69    246.91 o 
  14   8   1     1542.05     1624.54    250.10 o 
  15   8   1      964.35     1049.82    247.34 o 
 -12   9   1     3267.93     3174.87    544.43 o 
 -11   9   1      861.79      675.41    287.36 o 
 -10   9   1     4563.32     4401.53    357.39 o 
  -9   9   1     2075.59     2003.21    298.25 o 
  -8   9   1      921.40     1135.20    224.33 o 
  -7   9   1     8223.22     7758.78    304.65 o 
  -6   9   1     2002.39     1892.24    175.85 o 
  -5   9   1      621.19      513.54    135.17 o 
  -4   9   1     5421.36     5368.12    166.01 o 
  -3   9   1     9246.18     9718.19    195.04 o 
  -2   9   1     2460.75     2461.70    121.69 o 
  -1   9   1     5131.82     5205.17    124.77 o 
   0   9   1     1339.03     1294.83     84.33 o 
   1   9   1     9318.56     9068.79    139.55 o 
   2   9   1     9993.87    10116.67    178.45 o 
   3   9   1       81.50       49.28    103.61 o 
   4   9   1    12680.87    12636.54    205.02 o 
   5   9   1      134.48      106.54     62.68 o 
   6   9   1       57.68      151.99    101.35 o 
   7   9   1     2303.20     2383.82    169.97 o 
   8   9   1     3409.26     3578.02    185.28 o 
   9   9   1     9654.68     9348.12    316.35 o 
  10   9   1     2849.86     2774.25    225.49 o 
  11   9   1     1260.27     1156.84    199.51 o 
  12   9   1    11563.25    12430.52    395.20 o 
  13   9   1       85.22      236.66    234.31 o 
  14   9   1      190.33       79.61    244.00 o 
  15   9   1     3429.68     3667.52    369.84 o 
 -11  10   1     1285.08      909.16    388.32 o 
 -10  10   1     1161.18     1289.82    306.17 o 
  -9  10   1      480.25      481.26    277.86 o 
  -8  10   1     7281.13     7542.48    345.59 o 
  -7  10   1     5368.15     5479.70    285.69 o 
  -6  10   1     3097.63     3234.10    258.12 o 
  -5  10   1     6693.08     7376.94    337.69 o 
  -4  10   1     3996.48     3286.88    215.38 o 
  -3  10   1     1258.56     1303.31    185.22 o 
  -2  10   1     3087.40     3365.78    114.50 o 
  -1  10   1      432.06      462.17     65.91 o 
   0  10   1     3939.74     3743.50     96.28 o 
   1  10   1     3153.54     3354.13    108.63 o 
   2  10   1    11983.73    12361.17    190.57 o 
   3  10   1     3418.09     3416.96    160.32 o 
   4  10   1      753.29      835.51    147.99 o 
   5  10   1     1457.63     1365.14    165.78 o 
   6  10   1     4510.68     4332.89    207.09 o 
   7  10   1     1988.50     2042.62    171.66 o 
   8  10   1     5130.93     5441.81    266.89 o 
   9  10   1     3520.67     3276.75    235.59 o 
  10  10   1      288.55      301.60    189.95 o 
  11  10   1     6042.78     5651.96    290.50 o 
  12  10   1      181.74      331.31    247.35 o 
  13  10   1      935.17      756.77    292.26 o 
  14  10   1     3190.04     3005.31    335.17 o 
  15  10   1      641.46      613.91    289.39 o 
 -10  11   1      147.63      -14.84    391.54 o 
  -9  11   1     3846.45     3598.57    367.26 o 
  -8  11   1     1463.28     1159.20    294.64 o 
  -7  11   1     1823.86     1502.85    243.73 o 
  -6  11   1     6387.04     6149.32    314.12 o 
  -5  11   1       66.05       88.43    215.18 o 
  -4  11   1     1857.36     1756.79    238.00 o 
  -3  11   1     8630.59     9225.56    308.39 o 
  -2  11   1     2620.11     2673.15    214.84 o 
  -1  11   1    15467.71    15930.81    302.60 o 
   0  11   1    11880.63    12392.72    277.93 o 
   1  11   1      334.89      411.22    126.87 o 
   2  11   1     8740.21     8834.11    276.77 o 
   3  11   1      981.65      959.42    178.77 o 
   4  11   1     1230.62     1323.23    172.78 o 
   5  11   1     1065.11     1119.92    179.04 o 
   6  11   1     1851.16     1805.20    179.89 o 
   7  11   1     2290.33     2255.75    185.20 o 
   8  11   1     4916.59     5019.60    271.56 o 
   9  11   1      772.64      747.40    207.24 o 
  10  11   1     2504.01     2840.61    245.87 o 
  11  11   1      394.38      339.95    204.58 o 
  12  11   1      451.17      284.27    315.84 o 
  13  11   1     3579.61     3421.85    374.23 o 
  14  11   1        8.86      -88.46    305.36 o 
  -9  12   1     4884.25     4759.30    498.79 o 
  -8  12   1      793.05      939.36    297.72 o 
  -7  12   1     2034.97     2236.82    281.84 o 
  -6  12   1      546.57      423.87    252.45 o 
  -5  12   1     1258.94     1395.85    265.41 o 
  -4  12   1     2999.51     3270.60    288.11 o 
  -3  12   1      160.50      221.07    176.40 o 
  -2  12   1     7939.29     8015.95    304.20 o 
  -1  12   1     2039.91     1979.50    204.90 o 
   0  12   1     1737.37     1779.46    196.61 o 
   1  12   1     8539.53     8739.75    267.88 o 
   2  12   1     5171.73     5018.68    280.77 o 
   3  12   1     3011.61     3152.82    224.34 o 
   4  12   1     4678.26     4743.99    237.15 o 
   5  12   1     3666.67     3556.28    236.96 o 
   6  12   1    10394.36    10439.41    366.04 o 
   7  12   1     1117.87     1137.52    234.31 o 
   8  12   1      745.46      715.16    231.02 o 
   9  12   1     2016.29     1928.77    256.06 o 
  10  12   1      957.89     1028.98    239.47 o 
  11  12   1      620.39      598.58    261.22 o 
  12  12   1     1891.01     2029.62    390.71 o 
  13  12   1      311.81      320.04    305.98 o 
  14  12   1     4262.55     3946.23    762.54 o 
  -9  13   1      554.98      760.56    738.19 o 
  -8  13   1     2407.16     2586.26    444.68 o 
  -7  13   1       24.22       80.42    261.05 o 
  -6  13   1      543.21      578.39    269.85 o 
  -5  13   1     8601.67     9370.26    482.32 o 
  -4  13   1       14.09      -30.10    251.19 o 
  -3  13   1     4651.25     5062.51    323.98 o 
  -2  13   1     4643.77     4614.09    263.54 o 
  -1  13   1     1462.62     1490.07    204.94 o 
   0  13   1     5843.57     5981.02    310.59 o 
   1  13   1     1897.27     1779.96    214.79 o 
   2  13   1       99.52       59.79    194.38 o 
   3  13   1     7369.22     7874.86    329.75 o 
   4  13   1       19.86       25.91    230.99 o 
   5  13   1     3232.65     3221.45    243.23 o 
   6  13   1     6963.61     7155.58    354.86 o 
   7  13   1      517.89      520.80    239.47 o 
   8  13   1     3059.33     2819.10    287.80 o 
   9  13   1     6271.06     6414.97    354.07 o 
  10  13   1      598.72      518.64    276.27 o 
  11  13   1     1446.24     1547.84    312.84 o 
  12  13   1      978.27      712.28    354.24 o 
  13  13   1     1112.54     1177.04    475.09 o 
  -7  14   1      519.77      559.75    424.34 o 
  -6  14   1      206.92       77.37    273.30 o 
  -5  14   1        6.23       80.34    308.36 o 
  -4  14   1     3832.44     4098.97    386.32 o 
  -3  14   1      781.29      797.37    291.19 o 
  -2  14   1     2874.63     2669.23    330.16 o 
  -1  14   1     5269.65     5761.50    327.57 o 
   0  14   1     1814.33     1892.57    239.06 o 
   1  14   1      286.87      270.00    196.90 o 
   2  14   1    11899.13    11623.22    475.39 o 
   3  14   1      415.93      362.34    277.25 o 
   4  14   1     7431.28     6753.49    411.14 o 
   5  14   1      203.14      193.44    202.89 o 
   6  14   1       65.80       17.81    246.57 o 
   7  14   1     5019.86     5166.51    348.52 o 
   8  14   1      760.15      704.53    249.24 o 
   9  14   1      552.87      188.33    278.21 o 
  10  14   1     4269.79     4536.88    391.46 o 
  11  14   1     1133.85      888.11    306.74 o 
  12  14   1      960.76      828.38    466.89 o 
  -6  15   1       65.91       84.01    441.41 o 
  -5  15   1     1108.62     1482.57    409.45 o 
  -4  15   1     2110.62     2138.06    402.77 o 
  -3  15   1      277.24      489.50    368.29 o 
  -2  15   1     1402.03     1232.12    363.33 o 
  -1  15   1     2562.46     2995.98    401.05 o 
   0  15   1      882.28      944.99    244.00 o 
   1  15   1     2582.08     2427.31    285.17 o 
   2  15   1        8.95       89.12    294.51 o 
   3  15   1     2485.57     3001.00    352.47 o 
   4  15   1     6042.51     5798.17    415.08 o 
   5  15   1      520.71      451.44    282.50 o 
   6  15   1     3792.42     4129.40    343.18 o 
   7  15   1     4129.47     4024.04    335.50 o 
   8  15   1     1126.39     1139.97    304.70 o 
   9  15   1     2203.97     1972.09    334.20 o 
  10  15   1      204.49       75.88    309.22 o 
  11  15   1      777.63      531.32    357.69 o 
  -5  16   1      428.06      298.04    648.71 o 
  -4  16   1       13.62      162.23    405.94 o 
  -3  16   1     4221.55     4373.04    554.43 o 
  -2  16   1     1606.53     1692.67    393.15 o 
  -1  16   1       94.96      208.14    299.71 o 
   0  16   1     1662.28     1911.80    408.83 o 
   1  16   1        8.45      140.01    305.05 o 
   2  16   1     1391.39     1789.40    338.88 o 
   3  16   1     1174.98     1066.05    322.06 o 
   4  16   1      411.40      292.28    315.89 o 
   5  16   1     3851.76     4319.69    391.35 o 
   6  16   1      487.16      231.66    312.88 o 
   7  16   1     1755.71     1921.97    328.76 o 
   8  16   1     5323.31     4988.95    426.31 o 
   9  16   1      556.20      700.92    318.07 o 
  10  16   1     1145.82     1662.92    444.30 o 
  11  16   1     3481.49     2946.85    732.93 o 
  -3  17   1      501.83      351.99    594.11 o 
  -2  17   1     1490.28     1345.46    636.21 o 
  -1  17   1     2908.62     2972.45    483.77 o 
   0  17   1       53.95      152.21    396.01 o 
   1  17   1     3104.70     3372.62    467.02 o 
   2  17   1     1117.97      943.25    324.25 o 
   3  17   1      609.25      538.48    329.99 o 
   4  17   1     3752.69     3930.12    412.32 o 
   5  17   1     3300.68     3137.95    388.56 o 
   6  17   1      754.07      619.60    315.00 o 
   7  17   1      824.98      861.52    330.76 o 
   8  17   1       30.63     -132.90    618.45 o 
   9  17   1      817.89      605.95    647.40 o 
   3  18   1     1185.67     1237.56    685.56 o 
   4  18   1     1764.59     1543.49    696.08 o 
   5  18   1      971.37      823.06    701.35 o 
  -6 -17   2     1794.35     1916.89    512.17 o 
  -5 -17   2      586.23      335.16    481.41 o 
  -4 -17   2     1184.51      818.18    456.99 o 
  -3 -17   2     2461.73     1991.89    507.75 o 
  -2 -17   2      203.17       93.43    694.77 o 
  -1 -17   2     2098.17     1808.64    716.48 o 
   0 -17   2     3305.01     3717.93    918.46 o 
  -9 -16   2     3120.37     3052.11    812.54 o 
  -8 -16   2      252.81      422.75    447.64 o 
  -7 -16   2     3314.90     2957.02    380.07 o 
  -6 -16   2     1573.05     1490.89    338.53 o 
  -5 -16   2      734.03      733.64    301.58 o 
  -4 -16   2     1967.40     2150.78    304.68 o 
  -3 -16   2     2893.57     2766.37    369.42 o 
  -2 -16   2      446.71      456.32    306.30 o 
  -1 -16   2     4105.68     4089.87    488.21 o 
   0 -16   2      347.73      102.16    406.55 o 
   1 -16   2     4300.16     4237.69    499.49 o 
   2 -16   2     2391.35     2576.00    462.11 o 
   3 -16   2      672.67      807.41    446.07 o 
   4 -16   2     1907.77     1932.15    395.31 o 
 -10 -15   2     1603.35     1610.69    507.32 o 
  -9 -15   2        1.15       70.25    282.42 o 
  -8 -15   2     2379.62     2057.50    316.63 o 
  -7 -15   2      115.19       97.91    297.46 o 
  -6 -15   2      156.52      231.51    306.68 o 
  -5 -15   2     3613.54     3053.60    316.41 o 
  -4 -15   2      604.82      725.10    257.39 o 
  -3 -15   2     1931.68     1938.98    324.54 o 
  -2 -15   2     5603.88     5464.93    401.55 o 
  -1 -15   2      250.96      174.56    284.54 o 
   0 -15   2     2599.22     2518.76    354.68 o 
   1 -15   2     1113.29     1093.07    271.47 o 
   2 -15   2      427.09      372.74    245.96 o 
   3 -15   2     4869.68     4977.10    365.79 o 
   4 -15   2     1289.92     1218.60    285.15 o 
   5 -15   2     1915.03     1713.65    309.54 o 
 -11 -14   2     6945.12     6095.22    627.35 o 
 -10 -14   2      252.40      262.96    283.13 o 
  -9 -14   2     1763.38     2057.79    302.23 o 
  -8 -14   2     1309.25     1223.97    277.25 o 
  -7 -14   2       12.73       60.91    267.58 o 
  -6 -14   2     2659.34     2610.28    298.31 o 
  -5 -14   2     3435.92     3633.76    275.55 o 
  -4 -14   2      996.22      961.45    250.51 o 
  -3 -14   2     2107.42     1937.07    310.01 o 
  -2 -14   2      285.05      316.38    273.51 o 
  -1 -14   2     2929.30     3460.37    347.87 o 
   0 -14   2      978.21      986.98    188.88 o 
   1 -14   2     1056.53     1092.24    239.82 o 
   2 -14   2     3285.17     3665.86    307.43 o 
   3 -14   2     2188.53     2145.17    287.96 o 
   4 -14   2     1335.57     1278.50    278.35 o 
   5 -14   2     6219.27     6495.67    400.40 o 
   6 -14   2     1007.48      967.20    259.31 o 
   7 -14   2     1825.77     1572.44    826.35 o 
 -12 -13   2     4641.22     3901.50    787.54 o 
 -11 -13   2        3.24     -101.62    280.30 o 
 -10 -13   2      938.09      892.45    267.26 o 
  -9 -13   2     1032.73     1029.97    264.47 o 
  -8 -13   2      165.46       64.44    255.66 o 
  -7 -13   2     6894.62     6640.29    370.27 o 
  -6 -13   2      247.41      280.11    209.95 o 
  -5 -13   2     1852.56     1609.32    229.08 o 
  -4 -13   2     8342.22     7917.33    333.05 o 
  -3 -13   2      670.09      640.72    235.67 o 
  -2 -13   2     1401.36     1487.00    279.89 o 
  -1 -13   2     2423.85     2560.90    203.53 o 
   0 -13   2      200.49      236.94    168.43 o 
   1 -13   2     1963.12     1981.39    222.88 o 
   2 -13   2      213.02      364.65    223.06 o 
   3 -13   2     3575.94     3994.17    312.52 o 
   4 -13   2     3248.43     3595.94    321.36 o 
   5 -13   2      728.39      741.62    260.03 o 
   6 -13   2     6537.12     6695.27    342.47 o 
   7 -13   2     5416.10     5260.12    360.97 o 
   8 -13   2      336.74      341.00    543.62 o 
 -13 -12   2      557.53      258.56    614.50 o 
 -12 -12   2       47.87       31.98    290.65 o 
 -11 -12   2     5326.76     5289.29    333.65 o 
 -10 -12   2     3351.44     2972.61    307.45 o 
  -9 -12   2      244.85      110.50    250.57 o 
  -8 -12   2     3246.13     3414.70    303.06 o 
  -7 -12   2     1471.67     1532.62    215.23 o 
  -6 -12   2     1118.58     1255.00    190.23 o 
  -5 -12   2    11105.69    10547.22    353.45 o 
  -4 -12   2      143.51      167.24    188.49 o 
  -3 -12   2     7500.23     7422.88    345.53 o 
  -2 -12   2     5325.02     5351.47    228.90 o 
  -1 -12   2      263.98      311.25    155.96 o 
   0 -12   2    10746.40    11011.06    313.18 o 
   1 -12   2     1671.37     1655.16    204.14 o 
   2 -12   2      478.06      380.10    179.58 o 
   3 -12   2     2407.31     2373.99    273.62 o 
   4 -12   2       12.33       16.25    237.50 o 
   5 -12   2      365.48      412.44    243.87 o 
   6 -12   2     2408.00     2485.95    252.68 o 
   7 -12   2      437.99      415.74    234.68 o 
   8 -12   2     3344.67     3616.25    325.79 o 
   9 -12   2      492.11      457.75    522.89 o 
 -13 -11   2      240.78      388.60    272.56 o 
 -12 -11   2     1950.13     2136.14    352.25 o 
 -11 -11   2      617.12      723.17    250.52 o 
 -10 -11   2      871.41      728.52    273.79 o 
  -9 -11   2     7971.66     7926.01    416.09 o 
  -8 -11   2     2474.34     2417.06    243.34 o 
  -7 -11   2     5935.49     5628.82    265.02 o 
  -6 -11   2     3949.21     3670.96    236.78 o 
  -5 -11   2      148.20       74.34    174.49 o 
  -4 -11   2     1428.06     1339.05    202.00 o 
  -3 -11   2     3137.93     3057.01    173.31 o 
  -2 -11   2        9.11       19.95    136.61 o 
  -1 -11   2     5891.86     5733.64    217.12 o 
   0 -11   2     3248.98     3145.29    215.12 o 
   1 -11   2     2714.43     2944.00    216.52 o 
   2 -11   2     7643.05     8059.13    293.27 o 
   3 -11   2      434.03      547.35    214.57 o 
   4 -11   2    10894.29    11511.97    414.70 o 
   5 -11   2     2208.58     2308.71    273.79 o 
   6 -11   2      368.93      513.80    208.82 o 
   7 -11   2     3816.33     3754.71    272.59 o 
   8 -11   2     2083.23     2011.09    292.16 o 
   9 -11   2      475.87      439.57    267.07 o 
  10 -11   2     3608.23     3331.34    600.37 o 
 -14 -10   2        4.34        3.92    293.71 o 
 -13 -10   2     2968.28     2981.11    369.77 o 
 -12 -10   2      469.17      629.68    278.21 o 
 -11 -10   2       89.64      160.50    237.50 o 
 -10 -10   2     7356.72     7131.78    359.46 o 
  -9 -10   2     1427.12     1232.17    207.46 o 
  -8 -10   2     1507.89     1706.47    188.52 o 
  -7 -10   2     6067.60     5883.85    253.24 o 
  -6 -10   2       33.45       26.19    165.17 o 
  -5 -10   2    12753.39    12518.88    333.76 o 
  -4 -10   2     5624.60     5409.04    175.92 o 
  -3 -10   2     2072.09     1993.36    151.85 o 
  -2 -10   2     9386.66     9265.34    248.24 o 
  -1 -10   2     2385.35     2211.36    164.09 o 
   0 -10   2       45.68      102.65    157.68 o 
   1 -10   2    16620.29    16873.98    368.98 o 
   2 -10   2     4221.70     4089.34    227.49 o 
   3 -10   2      255.74      304.82    158.96 o 
   4 -10   2     2751.87     2886.83    262.79 o 
   5 -10   2     3133.01     3097.24    275.68 o 
   6 -10   2      818.78      849.91    208.55 o 
   7 -10   2     1117.74     1151.62    219.39 o 
   8 -10   2      245.63      100.30    237.43 o 
   9 -10   2    10032.95     9470.63    411.86 o 
  10 -10   2      392.31      552.22    264.40 o 
  11 -10   2     1548.05     1441.51    747.40 o 
 -14  -9   2      419.64      539.85    343.53 o 
 -13  -9   2     2547.92     2713.24    318.40 o 
 -12  -9   2      709.00      571.43    291.48 o 
 -11  -9   2     2356.41     2205.07    258.08 o 
 -10  -9   2      429.75      352.89    223.08 o 
  -9  -9   2     3046.82     3122.64    213.13 o 
  -8  -9   2     5591.76     5326.42    241.65 o 
  -7  -9   2     5273.53     4955.99    235.81 o 
  -6  -9   2     6301.48     6252.32    251.75 o 
  -5  -9   2     2972.48     2843.53    143.03 o 
  -4  -9   2       21.44       -0.92     84.98 o 
  -3  -9   2     9436.73     9477.04    182.68 o 
  -2  -9   2     4806.12     4868.19    150.04 o 
  -1  -9   2     9985.30     9882.87    233.68 o 
   0  -9   2    15495.95    15666.14    258.03 o 
   1  -9   2     2319.00     2265.00    143.05 o 
   2  -9   2    17591.54    18154.37    363.86 o 
   3  -9   2     7933.85     7988.79    289.28 o 
   4  -9   2      479.61      486.88    147.62 o 
   5  -9   2     3916.21     4124.92    277.46 o 
   6  -9   2      804.71      739.09    184.78 o 
   7  -9   2      368.57      336.00    188.17 o 
   8  -9   2     4094.24     3776.30    293.09 o 
   9  -9   2      648.58      723.05    241.03 o 
  10  -9   2     2943.01     3180.29    300.90 o 
  11  -9   2     3618.85     3549.22    331.26 o 
  12  -9   2       74.99      110.53    685.56 o 
 -15  -8   2      237.62      336.33    430.70 o 
 -14  -8   2     3271.20     3418.60    336.34 o 
 -13  -8   2      307.06      212.84    255.68 o 
 -12  -8   2     2044.67     1962.54    272.92 o 
 -11  -8   2      544.78      653.55    215.37 o 
 -10  -8   2     1355.15     1342.53    195.09 o 
  -9  -8   2     5588.63     6139.21    235.76 o 
  -8  -8   2        5.84       39.45    147.90 o 
  -7  -8   2     7007.20     7153.46    249.91 o 
  -6  -8   2     9604.61     9652.19    271.21 o 
  -5  -8   2      112.08      143.55     89.24 o 
  -4  -8   2     6657.87     6445.97    148.99 o 
  -3  -8   2     4776.01     4804.46    131.10 o 
  -2  -8   2      487.09      486.48     78.27 o 
  -1  -8   2    15499.06    15067.53    276.39 o 
   0  -8   2      423.19      371.58     73.35 o 
   1  -8   2     6041.27     6061.76    168.80 o 
   2  -8   2     2086.29     2085.80    172.16 o 
   3  -8   2       28.05       78.61    141.27 o 
   4  -8   2     3931.03     4055.48    198.08 o 
   5  -8   2     6362.69     6929.71    311.38 o 
   6  -8   2     1192.22     1216.04    191.21 o 
   7  -8   2     7533.00     7540.29    289.13 o 
   8  -8   2     4208.86     4041.98    245.60 o 
   9  -8   2     2221.06     2465.94    267.41 o 
  10  -8   2     1521.64     1149.44    246.77 o 
  11  -8   2        0.66        5.10    257.93 o 
  12  -8   2      874.89      768.02    390.87 o 
 -15  -7   2     2443.81     2436.43    296.81 o 
 -14  -7   2        9.95       91.41    265.23 o 
 -13  -7   2     1815.22     2033.86    283.67 o 
 -12  -7   2     6144.35     5654.52    315.03 o 
 -11  -7   2     3776.64     3580.49    208.98 o 
 -10  -7   2     3057.36     2927.69    172.53 o 
  -9  -7   2       76.44       72.05    131.22 o 
  -8  -7   2      504.44      586.91    140.68 o 
  -7  -7   2      372.63      412.41    133.74 o 
  -6  -7   2       84.94       51.19    126.26 o 
  -5  -7   2     2214.63     2115.79    130.13 o 
  -4  -7   2     1687.36     1559.58     70.80 o 
  -3  -7   2      708.33      612.20     83.96 o 
  -2  -7   2    24851.68    24662.90    250.67 o 
  -1  -7   2      119.66       75.89    109.64 o 
   0  -7   2    29686.16    29991.50    257.98 o 
   1  -7   2      711.17      687.52     75.37 o 
   2  -7   2        1.39       37.30    126.98 o 
   3  -7   2    11873.16    11459.15    185.09 o 
   4  -7   2    12976.67    13056.44    195.52 o 
   5  -7   2       47.55       80.26     90.16 o 
   6  -7   2    12181.59    12461.70    318.31 o 
   7  -7   2       44.66       87.94    167.57 o 
   8  -7   2     3574.65     3516.60    226.43 o 
   9  -7   2     6875.34     6948.83    336.00 o 
  10  -7   2        4.42       88.94    229.15 o 
  11  -7   2     3902.57     4270.00    320.13 o 
  12  -7   2     2943.06     2871.52    307.66 o 
  13  -7   2       75.05      137.32    447.68 o 
 -15  -6   2      231.87      248.17    285.26 o 
 -14  -6   2     3171.36     3302.02    315.04 o 
 -13  -6   2     3179.98     3277.37    309.25 o 
 -12  -6   2     2205.33     2240.42    276.06 o 
 -11  -6   2     6637.21     6489.62    222.16 o 
 -10  -6   2       13.01        9.55    125.85 o 
  -9  -6   2     6222.97     6739.39    196.93 o 
  -8  -6   2     7414.68     7377.64    194.64 o 
  -7  -6   2     3012.66     3059.54    114.98 o 
  -6  -6   2     8663.48     9124.46    194.87 o 
  -5  -6   2    31096.81    30597.48    286.05 o 
  -4  -6   2      422.12      373.80     81.39 o 
  -3  -6   2     3124.53     2801.11     83.86 o 
  -2  -6   2      352.42      339.20     75.66 o 
  -1  -6   2     7702.15     7385.22    132.90 o 
   0  -6   2     1216.45     1437.64     74.13 o 
   1  -6   2        3.69       -8.03     56.63 o 
   2  -6   2     8757.04     8932.70    158.92 o 
   3  -6   2     5904.53     5867.55    126.68 o 
   4  -6   2     2956.76     3194.99     94.07 o 
   5  -6   2    13532.43    14079.66    304.14 o 
   6  -6   2     6873.61     6460.31    241.79 o 
   7  -6   2      419.27      437.96    158.17 o 
   8  -6   2      688.47      617.81    164.90 o 
   9  -6   2      275.77      303.83    213.13 o 
  10  -6   2     3504.60     3373.20    277.54 o 
  11  -6   2      631.06      524.77    228.63 o 
  12  -6   2       36.90       -5.98    248.77 o 
  13  -6   2     4086.09     4497.98    383.11 o 
 -15  -5   2     5804.78     5740.88    386.92 o 
 -14  -5   2     1425.91     1217.61    247.14 o 
 -13  -5   2      100.73       82.55    236.71 o 
 -12  -5   2     6175.15     6400.40    298.31 o 
 -11  -5   2        4.73      -54.64    149.82 o 
 -10  -5   2     4773.06     4962.27    206.72 o 
  -9  -5   2     1544.64     1483.21    148.17 o 
  -8  -5   2       14.83       18.54     56.42 o 
  -7  -5   2     4913.06     5004.67    114.78 o 
  -6  -5   2    15284.88    14820.95    155.09 o 
  -5  -5   2    13222.98    12701.25    169.61 o 
  -4  -5   2    31338.47    31415.67    265.11 o 
  -3  -5   2      428.61      383.08     51.53 o 
  -2  -5   2      116.26      133.96     45.97 o 
  -1  -5   2     2491.45     2477.60     85.91 o 
   0  -5   2        0.64        0.68     55.16 o 
   1  -5   2     3438.47     3311.54     83.98 o 
   2  -5   2     8944.99     9050.68    108.95 o 
   3  -5   2    11805.61    12552.05    147.35 o 
   4  -5   2    24659.64    25164.22    279.87 o 
   5  -5   2       93.59      145.68     62.26 o 
   6  -5   2    11498.51    11642.97    201.63 o 
   7  -5   2    19353.69    19827.86    315.98 o 
   8  -5   2     1146.45     1176.37    143.63 o 
   9  -5   2     3933.54     3838.78    263.13 o 
  10  -5   2     3807.25     3962.91    278.63 o 
  11  -5   2       23.24       27.76    220.33 o 
  12  -5   2     3427.52     3357.57    292.96 o 
  13  -5   2     2102.79     2174.24    289.92 o 
  14  -5   2      177.48      134.90    438.47 o 
 -15  -4   2      200.20      208.97    288.71 o 
 -14  -4   2     3398.96     3729.84    332.05 o 
 -13  -4   2     5943.06     6310.15    324.43 o 
 -12  -4   2      113.67      243.84    177.95 o 
 -11  -4   2     4237.99     4381.22    236.43 o 
 -10  -4   2     6485.77     6545.23    211.09 o 
  -9  -4   2     3887.50     3584.03    162.34 o 
  -8  -4   2    20928.00    21437.67    281.14 o 
  -7  -4   2    13363.38    12967.54    158.35 o 
  -6  -4   2     4480.02     4371.40     90.49 o 
  -5  -4   2     8793.48     8693.39    122.79 o 
  -4  -4   2     5909.98     5952.92    100.49 o 
  -3  -4   2    26717.85    27257.50    205.79 o 
  -2  -4   2     6681.29     6581.64     94.96 o 
  -1  -4   2     1868.29     1998.96     63.64 o 
   0  -4   2     8688.08     8570.36    106.71 o 
   1  -4   2     4708.83     4956.36    108.25 o 
   2  -4   2     3931.98     4220.39     74.23 o 
   3  -4   2     9342.23     9660.87    113.62 o 
   4  -4   2     5994.01     6110.68    105.33 o 
   5  -4   2     4453.21     4914.64    117.62 o 
   6  -4   2     8177.75     8080.69    166.78 o 
   7  -4   2      543.01      585.48    118.79 o 
   8  -4   2     3061.71     3056.13    164.16 o 
   9  -4   2      681.64      645.68    160.35 o 
  10  -4   2     1022.35      886.65    211.69 o 
  11  -4   2     7421.33     8200.06    347.13 o 
  12  -4   2      872.15      872.77    246.04 o 
  13  -4   2      898.63      872.82    249.31 o 
  14  -4   2     6528.50     6944.51    414.22 o 
 -15  -3   2     1173.58     1197.39    287.67 o 
 -14  -3   2     2756.47     2852.00    312.26 o 
 -13  -3   2     1169.52     1217.43    215.93 o 
 -12  -3   2      768.94      734.57    187.13 o 
 -11  -3   2     6714.33     6751.11    266.37 o 
 -10  -3   2      529.10      589.75    137.68 o 
  -9  -3   2     4277.23     3987.10    135.18 o 
  -8  -3   2     1001.70      975.44     91.02 o 
  -7  -3   2     2646.06     2617.42     97.68 o 
  -6  -3   2    15510.94    15194.81    169.72 o 
  -5  -3   2      101.07       80.92     49.85 o 
  -4  -3   2     6320.63     6396.81     93.12 o 
  -3  -3   2    17456.51    18073.94    148.69 o 
  -2  -3   2       69.72      112.09     48.04 o 
  -1  -3   2     3855.47     4168.80     73.70 o 
   0  -3   2    37075.02    37087.36    245.40 o 
   1  -3   2    11350.29    11645.93    119.05 o 
   2  -3   2    18855.29    19256.61    127.90 o 
   3  -3   2    12301.88    12629.64    142.64 o 
   4  -3   2    17618.61    18256.41    171.23 o 
   5  -3   2     9690.46    10050.60    138.11 o 
   6  -3   2        6.89       41.59     66.73 o 
   7  -3   2    21835.86    22785.71    253.58 o 
   8  -3   2     4463.43     4393.98    166.19 o 
   9  -3   2      204.68      324.18    154.67 o 
  10  -3   2     3245.63     3178.75    208.24 o 
  11  -3   2     2778.89     2770.97    248.23 o 
  12  -3   2     3452.04     3291.16    277.70 o 
  13  -3   2     6097.24     6308.12    345.16 o 
  14  -3   2       30.79      -38.82    275.79 o 
  15  -3   2     2183.73     2555.38    737.53 o 
 -15  -2   2     1405.38     1457.15    298.19 o 
 -14  -2   2      111.15       70.71    257.99 o 
 -13  -2   2     1764.81     1796.37    255.56 o 
 -12  -2   2     4616.48     4553.15    254.42 o 
 -11  -2   2      348.02      298.19    141.61 o 
 -10  -2   2    11031.36    10522.42    262.18 o 
  -9  -2   2      869.23      766.86    105.31 o 
  -8  -2   2     6105.29     6133.08    161.05 o 
  -7  -2   2    21415.56    20507.95    242.05 o 
  -6  -2   2      657.45      662.57     71.15 o 
  -5  -2   2     3684.49     3533.59     95.47 o 
  -4  -2   2    26601.14    26345.65    168.49 o 
  -3  -2   2      258.77      268.35     43.11 o 
  -2  -2   2    38775.81    38995.35    209.81 o 
  -1  -2   2    15734.33    16091.36    115.34 o 
   0  -2   2     1409.25     1265.46     58.78 o 
   1  -2   2     4334.86     4617.34     67.35 o 
   2  -2   2    12910.33    13571.01     86.48 o 
   3  -2   2      252.05      252.07     43.44 o 
   4  -2   2     2707.23     2812.27     74.39 o 
   5  -2   2      123.87      124.12     54.83 o 
   6  -2   2      487.10      627.15     67.83 o 
   7  -2   2     3342.97     3563.49     80.00 o 
   8  -2   2     1008.09      891.33     67.61 o 
   9  -2   2    12139.20    12379.92    224.68 o 
  10  -2   2     7504.13     7520.76    257.85 o 
  11  -2   2     6418.27     6381.98    300.55 o 
  12  -2   2     4432.04     4820.18    291.07 o 
  13  -2   2        5.92      -25.86    249.91 o 
  14  -2   2     1298.83     1159.39    286.12 o 
  15  -2   2     1910.84     1355.35    448.02 o 
 -15  -1   2      398.30      348.32    329.47 o 
 -14  -1   2     1417.67     1323.95    270.00 o 
 -13  -1   2     2045.95     2053.96    260.51 o 
 -12  -1   2      330.11      109.27    161.04 o 
 -11  -1   2     1254.96     1274.14    162.48 o 
 -10  -1   2     5553.60     5721.36    203.61 o 
  -9  -1   2     7294.20     7229.37    188.32 o 
  -8  -1   2     4807.10     4640.36    177.96 o 
  -7  -1   2      204.02      105.87    107.28 o 
  -6  -1   2     1429.76     1623.44    116.43 o 
  -5  -1   2     5210.74     5255.16    116.85 o 
  -4  -1   2     2052.39     2108.41     76.96 o 
  -3  -1   2     9767.17     9893.74     99.43 o 
  -2  -1   2      671.47      679.73     39.85 o 
  -1  -1   2       34.17       55.57     30.83 o 
   0  -1   2    58527.64    59846.33    318.05 o 
   1  -1   2    14728.62    14742.67     93.64 o 
   2  -1   2    49744.88    52976.91    162.75 o 
   3  -1   2    14346.60    14430.08     85.38 o 
   4  -1   2     2397.23     2533.22     55.32 o 
   5  -1   2     7341.15     7417.36     79.66 o 
   6  -1   2     4607.11     4594.83     96.24 o 
   7  -1   2      619.38      529.60     59.26 o 
   8  -1   2    14438.52    14393.08    208.13 o 
   9  -1   2     2311.38     2250.14    136.22 o 
  10  -1   2     3971.21     3921.94    206.26 o 
  11  -1   2     5302.81     5210.40    236.06 o 
  12  -1   2       70.45       78.45    196.73 o 
  13  -1   2     3580.80     3568.97    308.95 o 
  14  -1   2      716.49      700.99    262.56 o 
  15  -1   2      235.51       20.29    282.95 o 
 -15   0   2      656.95      812.23    449.39 o 
 -14   0   2     3052.32     3165.69    313.85 o 
 -13   0   2        3.64       13.91    214.54 o 
 -12   0   2     6365.83     6348.77    278.31 o 
 -11   0   2      260.70      248.81    148.72 o 
 -10   0   2      868.09      802.67    146.84 o 
  -9   0   2     8044.14     7986.75    219.10 o 
  -8   0   2     2964.27     2885.56    158.91 o 
  -7   0   2     3652.41     3656.77    154.60 o 
  -6   0   2    18199.15    17635.06    246.36 o 
  -5   0   2     3584.64     3480.64    115.31 o 
  -4   0   2    14017.35    13383.25    151.20 o 
  -3   0   2    22085.75    22508.69    144.60 o 
  -2   0   2     7499.21     7448.52     75.59 o 
  -1   0   2    12418.26    12856.95     72.28 o 
   0   0   2     5028.60     5214.77     60.73 o 
   1   0   2    14028.28    14518.27    103.08 o 
   2   0   2    18529.40    20140.38     86.55 o 
   3   0   2     6200.69     6757.37     60.24 o 
   4   0   2     5193.49     5308.43     70.75 o 
   5   0   2    25411.41    25627.72    170.48 o 
   6   0   2       18.07       24.03     54.80 o 
   7   0   2     9345.48     9251.08    140.06 o 
   8   0   2     6234.96     6136.83    151.88 o 
   9   0   2     2874.37     3023.22    150.12 o 
  10   0   2     3834.91     4079.30    177.08 o 
  11   0   2       64.43       68.25    154.97 o 
  12   0   2     1951.61     2147.62    229.92 o 
  13   0   2      137.27      129.69    231.21 o 
  14   0   2        4.58      148.03    227.31 o 
  15   0   2     2798.30     2753.08    335.59 o 
 -15   1   2     4077.14     3470.55    827.01 o 
 -14   1   2        1.66      -44.84    304.70 o 
 -13   1   2     7384.50     7458.80    317.49 o 
 -12   1   2      394.18      411.08    188.03 o 
 -11   1   2       27.14       55.72    172.88 o 
 -10   1   2     3751.84     3849.22    192.18 o 
  -9   1   2     2089.96     1873.54    162.26 o 
  -8   1   2     4425.39     4589.40    172.03 o 
  -7   1   2      158.81      158.61     49.60 o 
  -6   1   2      109.63      117.93     57.66 o 
  -5   1   2     8944.81     8662.10    140.73 o 
  -4   1   2      667.28      547.74     66.38 o 
  -3   1   2       34.76       85.33     53.35 o 
  -2   1   2    40686.66    41061.32    193.83 o 
  -1   1   2     3189.60     3184.19     60.61 o 
   0   1   2    17095.88    17448.61     94.59 o 
   1   1   2    35716.49    37120.94    183.19 o 
   2   1   2     3331.52     3539.22     41.71 o 
   3   1   2    11234.38    11510.25     76.08 o 
   4   1   2    13154.75    13357.15     96.93 o 
   5   1   2     1733.18     1623.44     60.55 o 
   6   1   2    22358.72    22214.07    173.04 o 
   7   1   2     3939.07     3718.28     96.73 o 
   8   1   2     4419.37     4419.31    109.74 o 
   9   1   2    14223.46    13824.36    194.98 o 
  10   1   2       81.07      145.53    112.68 o 
  11   1   2      800.49      693.34    137.15 o 
  12   1   2     6664.32     6688.14    267.33 o 
  13   1   2      428.53      298.95    214.55 o 
  14   1   2     3412.89     3522.04    288.26 o 
  15   1   2      341.87      585.08    277.02 o 
 -15   2   2      912.45     1234.63    467.72 o 
 -14   2   2     3700.94     3787.71    340.04 o 
 -13   2   2     2674.41     2304.87    245.78 o 
 -12   2   2      407.51      261.33    190.65 o 
 -11   2   2    10665.48    10281.11    325.42 o 
 -10   2   2     1258.16     1296.82    154.84 o 
  -9   2   2     2883.10     2660.93    171.76 o 
  -8   2   2    11306.97    11406.58    200.91 o 
  -7   2   2     4557.54     4599.20    141.19 o 
  -6   2   2    10064.31     9718.49    166.81 o 
  -5   2   2    17868.73    17774.98    201.41 o 
  -4   2   2     3060.85     2967.39     98.07 o 
  -3   2   2    11140.43    11394.14    130.59 o 
  -2   2   2      368.07      471.42     58.94 o 
  -1   2   2    21723.10    22810.25    143.07 o 
   0   2   2    13667.18    14510.76    100.62 o 
   1   2   2      370.73      272.34     34.60 o 
   2   2   2      178.26      239.11     35.11 o 
   3   2   2     8684.45     9320.70     67.55 o 
   4   2   2       96.04       74.67     42.68 o 
   5   2   2    31311.95    31232.02    176.71 o 
   6   2   2     5180.59     4863.96     75.92 o 
   7   2   2     4882.38     5039.55     86.88 o 
   8   2   2     2874.32     2702.66     71.64 o 
   9   2   2     1472.84     1254.89     77.66 o 
  10   2   2      116.45      171.17     94.23 o 
  11   2   2     8107.41     7778.65    222.45 o 
  12   2   2       39.63       34.40    166.88 o 
  13   2   2     6881.32     6690.45    280.15 o 
  14   2   2      745.02     1028.64    291.12 o 
  15   2   2     1514.13     1344.16    330.04 o 
 -14   3   2     1615.44     1557.77    296.05 o 
 -13   3   2       32.88       19.09    234.39 o 
 -12   3   2     3806.83     4085.49    258.82 o 
 -11   3   2      702.02      471.17    187.80 o 
 -10   3   2     1568.74     1497.70    194.63 o 
  -9   3   2     4503.13     4350.40    191.19 o 
  -8   3   2      342.61      326.46    126.93 o 
  -7   3   2     2592.44     2265.78    149.39 o 
  -6   3   2     1120.16     1090.85    104.68 o 
  -5   3   2      710.15      795.37     86.90 o 
  -4   3   2    26068.71    26398.61    254.09 o 
  -3   3   2     3275.93     3240.75    102.40 o 
  -2   3   2     8560.32     8640.81    124.58 o 
  -1   3   2     4506.38     5012.36     88.60 o 
   0   3   2    21089.34    23289.15    132.51 o 
   1   3   2    27754.85    28034.32    194.05 o 
   2   3   2    20826.01    22178.82    122.24 o 
   3   3   2    10154.13    10362.28    101.00 o 
   4   3   2    56387.90    57072.96    211.93 o 
   5   3   2      642.12      647.04     54.94 o 
   6   3   2     9929.20    10184.19    128.74 o 
   7   3   2    13100.42    13263.92    161.73 o 
   8   3   2     1021.64      927.93     76.28 o 
   9   3   2     3610.96     3308.80    106.17 o 
  10   3   2    12552.33    12480.42    206.76 o 
  11   3   2       81.83       31.39    129.69 o 
  12   3   2     1961.67     1925.69    184.70 o 
  13   3   2     4055.91     3965.94    295.82 o 
  14   3   2      746.84      980.49    302.15 o 
  15   3   2     2950.97     2878.07    365.67 o 
  16   3   2      474.22      684.24    634.24 o 
 -14   4   2     2164.19     2109.01    399.70 o 
 -13   4   2     2283.50     2432.99    281.41 o 
 -12   4   2     1073.91     1235.57    236.60 o 
 -11   4   2     2268.98     2222.77    219.91 o 
 -10   4   2    10684.26    11401.33    356.13 o 
  -9   4   2      687.27      536.39    170.70 o 
  -8   4   2     7196.68     7274.54    215.34 o 
  -7   4   2     8758.97     8264.37    195.95 o 
  -6   4   2     3018.11     3080.08    139.46 o 
  -5   4   2    25884.63    25207.39    262.31 o 
  -4   4   2      684.92      694.80     79.39 o 
  -3   4   2     9025.26     9449.73    160.98 o 
  -2   4   2     6111.58     6672.70    133.65 o 
  -1   4   2    17740.01    18171.88    193.88 o 
   0   4   2     1792.73     1991.49     72.21 o 
   1   4   2    19416.80    19328.88    129.96 o 
   2   4   2     1045.23     1168.64     54.56 o 
   3   4   2    20953.57    21132.13    168.56 o 
   4   4   2      183.66      201.74     41.04 o 
   5   4   2       48.97      290.59     49.68 o 
   6   4   2    11232.96    12088.41    131.99 o 
   7   4   2      122.73      148.64     59.57 o 
   8   4   2    11059.15    11375.83    176.91 o 
   9   4   2     1966.48     1973.07    104.26 o 
  10   4   2      121.25      154.27     84.36 o 
  11   4   2    12469.83    12756.84    281.59 o 
  12   4   2     2906.02     2620.26    220.70 o 
  13   4   2      259.92      355.22    193.90 o 
  14   4   2     4442.32     4912.07    325.84 o 
  15   4   2      602.19      821.91    310.51 o 
  16   4   2      920.56      815.89    425.36 o 
 -14   5   2     1919.37     1886.07    401.97 o 
 -13   5   2       99.08       57.78    249.63 o 
 -12   5   2     5458.62     5327.63    328.58 o 
 -11   5   2     1708.81     1694.18    221.73 o 
 -10   5   2       12.97        4.16    181.87 o 
  -9   5   2     6514.03     6057.35    259.69 o 
  -8   5   2     7032.17     6752.65    255.15 o 
  -7   5   2     4705.94     4449.25    165.85 o 
  -6   5   2     5520.74     5748.82    171.42 o 
  -5   5   2     6611.58     6696.89    150.49 o 
  -4   5   2       63.10      112.31     96.81 o 
  -3   5   2     7540.47     7795.27    174.12 o 
  -2   5   2     2803.22     2720.88    123.43 o 
  -1   5   2    10343.96    10534.94    171.41 o 
   0   5   2    10999.86    11802.57    165.22 o 
   1   5   2    15951.69    15736.72    147.02 o 
   2   5   2     9458.42     9882.49    110.03 o 
   3   5   2     5159.52     5173.07    107.85 o 
   4   5   2     8791.61     8946.54    117.30 o 
   5   5   2     8253.47     7571.55    100.65 o 
   6   5   2     5564.21     5908.81    115.18 o 
   7   5   2    12563.75    12371.96    146.40 o 
   8   5   2    11116.10    11488.39    166.89 o 
   9   5   2       16.73       35.52     87.94 o 
  10   5   2     9541.66     9829.90    183.37 o 
  11   5   2      504.56      513.75    129.02 o 
  12   5   2      943.04     1088.44    196.33 o 
  13   5   2     5369.67     5146.22    284.30 o 
  14   5   2     2734.48     2494.89    276.13 o 
  15   5   2     3124.63     3281.96    377.71 o 
  16   5   2     1192.67     1004.97    445.66 o 
 -13   6   2      980.55      783.63    301.06 o 
 -12   6   2     3917.72     3952.49    309.79 o 
 -11   6   2      163.56      262.12    219.90 o 
 -10   6   2     8808.63     9584.51    328.27 o 
  -9   6   2     4473.37     4321.94    244.12 o 
  -8   6   2     2147.12     2071.71    176.71 o 
  -7   6   2    16277.78    15988.40    261.35 o 
  -6   6   2      434.43      450.09    108.67 o 
  -5   6   2     2000.10     1711.33    111.09 o 
  -4   6   2    12077.45    11545.64    222.98 o 
  -3   6   2     1692.60     1535.95    122.11 o 
  -2   6   2    13703.62    13931.40    217.80 o 
  -1   6   2    14287.54    14156.03    221.90 o 
   0   6   2     1705.57     1924.28    108.04 o 
   1   6   2     4007.35     3879.29    104.40 o 
   2   6   2     8141.15     8118.77    110.00 o 
   3   6   2      139.76      159.07     43.41 o 
   4   6   2    10992.12    11857.70    140.90 o 
   5   6   2       25.80       29.84     49.65 o 
   6   6   2      529.78      740.12     59.80 o 
   7   6   2     4965.14     4926.91    117.99 o 
   8   6   2      431.00      376.20     69.76 o 
   9   6   2     4947.53     4927.16    130.89 o 
  10   6   2     1034.47      938.95     99.12 o 
  11   6   2      210.83      147.73    140.97 o 
  12   6   2     7447.61     7903.20    256.34 o 
  13   6   2      604.15      653.64    185.89 o 
  14   6   2     1557.31     1568.02    218.94 o 
  15   6   2     2320.17     2408.92    263.48 o 
  16   6   2        5.73      -61.60    416.97 o 
 -13   7   2     3246.47     2752.32    527.00 o 
 -12   7   2       49.91       16.88    252.49 o 
 -11   7   2     5644.88     5229.45    325.31 o 
 -10   7   2     1029.98      927.02    206.67 o 
  -9   7   2      702.35      529.24    167.37 o 
  -8   7   2     2377.86     2643.22    191.57 o 
  -7   7   2     4005.45     4043.22    206.18 o 
  -6   7   2     2222.55     2086.19    123.13 o 
  -5   7   2     2685.25     2751.56    152.38 o 
  -4   7   2      897.64      837.62    128.02 o 
  -3   7   2    18681.39    18615.71    272.06 o 
  -2   7   2    11505.44    11399.72    202.07 o 
  -1   7   2    17008.73    18111.72    262.07 o 
   0   7   2    22303.58    22792.18    244.52 o 
   1   7   2     8307.92     7990.78    155.17 o 
   2   7   2     1212.96     1257.20     75.02 o 
   3   7   2    15109.35    15500.05    169.38 o 
   4   7   2    22699.39    23724.73    218.34 o 
   5   7   2     9056.63     9194.64    121.04 o 
   6   7   2     3356.75     3281.29     84.50 o 
   7   7   2      888.67      773.61     51.01 o 
   8   7   2     4982.09     4855.72    106.89 o 
   9   7   2      179.24      174.63     92.05 o 
  10   7   2     5575.89     5748.91    189.59 o 
  11   7   2     7536.50     7415.60    260.71 o 
  12   7   2      705.16      623.86    169.49 o 
  13   7   2     1336.30     1147.36    184.71 o 
  14   7   2     3491.11     3338.79    250.63 o 
  15   7   2      472.90      546.67    253.28 o 
  16   7   2     2326.96     2545.35    480.57 o 
 -12   8   2     1996.22     2263.20    365.79 o 
 -11   8   2     1055.03     1091.45    291.08 o 
 -10   8   2     1111.54     1281.57    238.34 o 
  -9   8   2     6691.84     6837.37    295.15 o 
  -8   8   2       92.15      213.80    162.73 o 
  -7   8   2      429.22      388.13    153.52 o 
  -6   8   2    19577.61    18074.60    299.78 o 
  -5   8   2      518.94      455.66    132.32 o 
  -4   8   2     8263.53     8399.99    233.45 o 
  -3   8   2    13511.54    13621.44    236.24 o 
  -2   8   2       23.54       14.25    100.89 o 
  -1   8   2     4337.73     4538.05    150.09 o 
   0   8   2     1549.96     1287.58    107.38 o 
   1   8   2     2383.51     2500.99    127.25 o 
   2   8   2    21059.62    22091.65    275.57 o 
   3   8   2     2834.86     2856.41    105.10 o 
   4   8   2     3134.77     3167.00    114.78 o 
   5   8   2     9286.49     9423.72    146.26 o 
   6   8   2      233.02      261.58     61.55 o 
   7   8   2     1239.72     1233.26     95.73 o 
   8   8   2    12569.70    12617.55    236.80 o 
   9   8   2     6309.57     5831.57    218.05 o 
  10   8   2     1700.40     1985.00    167.71 o 
  11   8   2      819.83      973.16    187.38 o 
  12   8   2      679.10      658.88    187.63 o 
  13   8   2     1874.17     1812.78    200.01 o 
  14   8   2       12.90       27.40    193.70 o 
  15   8   2     2901.91     2965.19    277.26 o 
  16   8   2     1399.68     1181.78    421.20 o 
 -12   9   2     2093.92     1524.25    480.05 o 
 -11   9   2       27.55       70.00    282.39 o 
 -10   9   2      267.74      464.56    263.54 o 
  -9   9   2      544.13      749.39    268.28 o 
  -8   9   2      592.69      708.74    194.25 o 
  -7   9   2     2353.19     2376.24    192.68 o 
  -6   9   2       20.42       46.30    163.84 o 
  -5   9   2    10282.54    10481.14    269.27 o 
  -4   9   2     1137.07     1086.89    128.26 o 
  -3   9   2      524.57      501.74    113.85 o 
  -2   9   2    16176.36    16908.00    258.82 o 
  -1   9   2      705.44      574.73     99.31 o 
   0   9   2      583.14      457.15     92.29 o 
   1   9   2    20032.86    20345.07    292.05 o 
   2   9   2      941.02      846.15     79.20 o 
   3   9   2     2618.94     2372.43     89.33 o 
   4   9   2    12564.91    12306.12    216.92 o 
   5   9   2      237.83      224.21     66.14 o 
   6   9   2    19857.45    20329.28    252.42 o 
   7   9   2     3286.65     3375.54    171.36 o 
   8   9   2     1168.24     1202.06    137.89 o 
   9   9   2    11291.81    10634.02    322.32 o 
  10   9   2     1102.32     1187.38    160.72 o 
  11   9   2     1559.65     1346.99    253.35 o 
  12   9   2     4315.74     4684.67    312.73 o 
  13   9   2       53.65      115.65    204.77 o 
  14   9   2      903.67      934.74    247.29 o 
  15   9   2     1278.61      874.51    282.52 o 
 -11  10   2     1707.33     1615.07    403.22 o 
 -10  10   2     1211.60      974.88    288.59 o 
  -9  10   2     1156.20     1222.55    278.32 o 
  -8  10   2     8103.72     7461.06    352.83 o 
  -7  10   2     1264.78     1301.24    234.35 o 
  -6  10   2     4514.19     4930.40    311.98 o 
  -5  10   2     3298.68     3290.70    303.28 o 
  -4  10   2      193.22      180.93    135.59 o 
  -3  10   2     1674.59     1792.90    132.25 o 
  -2  10   2     5995.98     6236.13    183.23 o 
  -1  10   2     7853.96     8018.57    171.23 o 
   0  10   2     5697.76     5661.79    156.67 o 
   1  10   2       40.13       33.42     64.02 o 
   2  10   2     5109.00     5308.33    182.35 o 
   3  10   2     7141.00     6999.15    201.83 o 
   4  10   2      393.40      445.12    118.15 o 
   5  10   2     5478.44     5563.47    198.44 o 
   6  10   2     3951.29     4048.76    192.32 o 
   7  10   2     1331.02     1332.67    159.59 o 
   8  10   2     5126.10     5497.12    289.20 o 
   9  10   2     4567.39     4556.51    275.00 o 
  10  10   2     2680.34     2830.62    251.67 o 
  11  10   2     1637.43     1471.05    228.04 o 
  12  10   2        5.51      -56.51    259.32 o 
  13  10   2     5550.06     5717.08    350.26 o 
  14  10   2     1770.06     1706.77    270.40 o 
  15  10   2      632.03      607.32    348.54 o 
 -10  11   2      570.05      226.17    401.42 o 
  -9  11   2     1642.97     1732.19    312.98 o 
  -8  11   2       61.75       75.08    234.56 o 
  -7  11   2     4551.26     4494.69    298.75 o 
  -6  11   2     2875.29     2708.12    289.52 o 
  -5  11   2      169.69      152.55    252.94 o 
  -4  11   2     3251.06     3055.82    251.56 o 
  -3  11   2     1841.34     2270.77    231.74 o 
  -2  11   2       36.64       45.83    185.28 o 
  -1  11   2     9270.69     9060.38    272.29 o 
   0  11   2      249.41      359.53     94.64 o 
   1  11   2      975.83     1046.01     93.72 o 
   2  11   2     7007.50     6703.07    203.41 o 
   3  11   2     5221.13     5093.05    191.65 o 
   4  11   2    21605.31    21797.60    367.33 o 
   5  11   2      328.99      421.68    145.98 o 
   6  11   2     2650.54     2642.67    197.92 o 
   7  11   2     8511.35     8597.04    345.91 o 
   8  11   2     1837.16     1882.02    239.79 o 
   9  11   2      222.02      193.00    206.28 o 
  10  11   2    12999.40    12534.53    466.11 o 
  11  11   2      257.55      320.10    220.58 o 
  12  11   2     1305.88     1500.10    290.11 o 
  13  11   2      962.14      807.36    297.70 o 
  14  11   2      343.31      262.73    296.03 o 
  15  11   2     1108.65      865.47    372.22 o 
  -9  12   2     2824.99     2627.74    443.77 o 
  -8  12   2     2485.06     2005.96    323.70 o 
  -7  12   2     2227.63     2292.04    279.87 o 
  -6  12   2       85.17      164.01    248.50 o 
  -5  12   2     3260.54     3429.17    340.93 o 
  -4  12   2      974.73     1200.00    268.89 o 
  -3  12   2     1262.13     1494.14    229.27 o 
  -2  12   2     1875.61     1824.41    230.65 o 
  -1  12   2     3376.58     3783.70    264.83 o 
   0  12   2     8550.58     9285.14    283.28 o 
   1  12   2     3258.12     3050.39    194.46 o 
   2  12   2      168.01      206.48    162.72 o 
   3  12   2     3546.94     3525.70    172.83 o 
   4  12   2     3109.99     3032.23    182.94 o 
   5  12   2      514.69      676.11    222.48 o 
   6  12   2     3644.62     3582.78    228.01 o 
   7  12   2       73.44      135.49    216.94 o 
   8  12   2     1398.43     1278.95    238.45 o 
   9  12   2     6872.64     7029.85    346.27 o 
  10  12   2       75.17       83.86    220.06 o 
  11  12   2     5360.04     5128.21    325.86 o 
  12  12   2      593.52      697.86    324.12 o 
  13  12   2       14.08       19.06    352.91 o 
  14  12   2     3841.57     3951.71    475.80 o 
  -9  13   2     1393.67      815.48    492.74 o 
  -8  13   2     2966.44     2788.07    451.56 o 
  -7  13   2      103.27      152.22    252.18 o 
  -6  13   2     3515.01     3006.51    322.25 o 
  -5  13   2     3209.96     3116.79    356.40 o 
  -4  13   2      628.57      620.86    285.45 o 
  -3  13   2     3303.79     3812.13    316.02 o 
  -2  13   2      791.28     1045.76    229.69 o 
  -1  13   2     1688.90     1879.55    237.39 o 
   0  13   2     6619.18     6601.26    318.98 o 
   1  13   2      256.02      230.34    150.21 o 
   2  13   2     6161.04     6434.36    272.82 o 
   3  13   2      404.55      401.29    195.00 o 
   4  13   2     1576.05     1680.28    260.06 o 
   5  13   2     3752.90     3773.87    298.27 o 
   6  13   2     3861.28     3962.81    308.74 o 
   7  13   2     3559.20     3478.57    295.34 o 
   8  13   2     4188.35     4017.20    310.93 o 
   9  13   2        7.93      -20.99    235.06 o 
  10  13   2     1699.21     1556.31    263.16 o 
  11  13   2     1527.52     1363.18    293.84 o 
  12  13   2      599.45      567.16    362.70 o 
  13  13   2     3337.93     3308.00    431.83 o 
  14  13   2      725.81      752.67    614.50 o 
  -7  14   2     2313.25     2264.73    359.66 o 
  -6  14   2      683.67      552.32    281.70 o 
  -5  14   2     1032.77     1152.48    319.54 o 
  -4  14   2    10083.18     9462.28    490.93 o 
  -3  14   2     3049.85     2857.94    336.61 o 
  -2  14   2     1885.40     1626.43    296.90 o 
  -1  14   2     8441.63     8740.47    375.74 o 
   0  14   2      689.64      661.03    203.68 o 
   1  14   2     1504.49     1545.18    217.60 o 
   2  14   2      660.58      634.13    217.61 o 
   3  14   2      249.39      135.76    264.74 o 
   4  14   2     1784.15     2036.74    276.19 o 
   5  14   2      415.77      460.82    235.85 o 
   6  14   2     5290.69     5307.09    335.50 o 
   7  14   2     3913.61     4055.88    318.85 o 
   8  14   2      338.19      238.80    237.41 o 
   9  14   2     1543.17     1539.64    270.66 o 
  10  14   2     1100.77     1030.89    280.84 o 
  11  14   2       29.53       44.75    286.88 o 
  12  14   2     3795.72     4183.90    622.66 o 
  13  14   2     1424.44     2146.81    676.35 o 
  -6  15   2      142.22      328.98    442.72 o 
  -5  15   2     1474.24     1711.81    398.75 o 
  -4  15   2      608.80      605.96    364.03 o 
  -3  15   2     4184.62     4367.59    461.01 o 
  -2  15   2     4509.29     4908.35    463.92 o 
  -1  15   2        0.45      170.26    263.18 o 
   0  15   2     2471.72     2693.74    286.04 o 
   1  15   2     2844.85     3170.39    300.05 o 
   2  15   2      558.05      736.85    297.59 o 
   3  15   2     8732.14     8402.52    464.92 o 
   4  15   2     2022.43     1963.70    324.79 o 
   5  15   2     1059.72     1120.92    260.94 o 
   6  15   2     2803.39     2567.52    295.48 o 
   7  15   2     1093.04      901.13    276.44 o 
   8  15   2     3733.23     4138.31    347.59 o 
   9  15   2      306.51      331.51    291.14 o 
  10  15   2       28.14      215.36    296.03 o 
  11  15   2     2496.99     2524.09    356.73 o 
  12  15   2      647.16      312.51    607.26 o 
  -5  16   2      797.92      732.93    646.08 o 
  -4  16   2     1504.70     1699.49    493.36 o 
  -3  16   2     4459.44     3924.35    477.63 o 
  -2  16   2      177.76       32.10    367.65 o 
  -1  16   2      494.61      425.11    306.30 o 
   0  16   2     2531.90     3041.15    318.92 o 
   1  16   2       16.98      -51.76    301.69 o 
   2  16   2     6851.62     6708.46    444.87 o 
   3  16   2     1818.46     1310.15    334.72 o 
   4  16   2     1299.22     1042.57    319.86 o 
   5  16   2     4420.94     4635.39    409.27 o 
   6  16   2        3.15      233.75    270.89 o 
   7  16   2     1403.98     1169.38    296.45 o 
   8  16   2     2241.56     2318.02    348.00 o 
   9  16   2       83.16      136.01    324.85 o 
  10  16   2     1093.35     1005.54    359.48 o 
  11  16   2     1016.19     1548.10    646.08 o 
  -3  17   2      262.87      137.51    626.34 o 
  -2  17   2     4537.15     4677.49    593.13 o 
  -1  17   2     1254.74     1444.37    416.69 o 
   0  17   2      570.31      652.85    413.85 o 
   1  17   2     4501.33     4616.63    415.96 o 
   2  17   2     1683.15     1820.94    361.64 o 
   3  17   2      615.83      638.73    330.25 o 
   4  17   2     3596.48     3768.70    421.91 o 
   5  17   2      869.49      896.79    337.31 o 
   6  17   2     1893.93     1817.74    362.99 o 
   7  17   2     1243.96     1603.40    360.92 o 
   8  17   2      247.71      240.89    324.96 o 
   9  17   2     4998.67     5771.98    899.38 o 
  10  17   2      236.41      -71.71    615.82 o 
   2  18   2     2409.25     2453.40    691.48 o 
   3  18   2     1417.27     1363.22    646.74 o 
   4  18   2      306.33      284.88    625.69 o 
   5  18   2     1974.93     1950.09    786.22 o 
   6  18   2     3856.42     3508.71    855.96 o 
  -6 -17   3     2298.55     2810.00    740.82 o 
  -5 -17   3      424.37      903.64    477.18 o 
  -4 -17   3      504.80      388.86    451.21 o 
  -3 -17   3     2693.96     2713.28    439.79 o 
  -2 -17   3       54.99      163.17    646.74 o 
  -1 -17   3     4245.54     4602.19    934.25 o 
  -8 -16   3      943.08      709.90    613.19 o 
  -7 -16   3     4621.31     4181.11    589.05 o 
  -6 -16   3     1185.44     1071.57    336.49 o 
  -5 -16   3     2001.38     1827.82    341.25 o 
  -4 -16   3     3774.68     3948.70    352.00 o 
  -3 -16   3      273.98      280.91    280.77 o 
  -2 -16   3     1075.76     1056.86    326.87 o 
  -1 -16   3       84.35      225.08    382.58 o 
   0 -16   3      486.82      461.05    390.28 o 
   1 -16   3     3951.04     3919.61    422.78 o 
   2 -16   3      549.37      839.02    353.65 o 
   3 -16   3     3695.27     4183.34    474.16 o 
 -10 -15   3      313.69      429.21    451.01 o 
  -9 -15   3      648.87      476.28    447.67 o 
  -8 -15   3     2377.96     2200.42    344.21 o 
  -7 -15   3      230.19       96.76    276.45 o 
  -6 -15   3     2476.18     2263.30    314.52 o 
  -5 -15   3     5962.78     5827.61    337.40 o 
  -4 -15   3      295.25      275.63    253.56 o 
  -3 -15   3     3590.27     3811.33    325.52 o 
  -2 -15   3     5788.09     6050.11    432.89 o 
  -1 -15   3       84.08      164.39    286.80 o 
   0 -15   3     2674.40     2679.85    366.73 o 
   1 -15   3      129.39      363.83    322.20 o 
   2 -15   3     1205.36     1191.95    269.30 o 
   3 -15   3     3387.71     3132.00    327.30 o 
   4 -15   3      529.00      538.91    279.39 o 
   5 -15   3     2266.84     2104.64    343.34 o 
 -11 -14   3     1781.78     1860.84    497.62 o 
 -10 -14   3       58.34      342.39    318.32 o 
  -9 -14   3     1565.63     1574.54    296.34 o 
  -8 -14   3      237.20      319.30    268.65 o 
  -7 -14   3     6231.56     6675.58    391.48 o 
  -6 -14   3      146.15      117.60    216.62 o 
  -5 -14   3     1245.92     1328.25    236.77 o 
  -4 -14   3     4213.48     4377.18    300.47 o 
  -3 -14   3     2123.13     2116.30    288.78 o 
  -2 -14   3      865.19      802.08    285.88 o 
  -1 -14   3     8492.68     7955.64    441.10 o 
   0 -14   3     3014.40     2939.77    262.09 o 
   1 -14   3     2648.02     2699.50    263.77 o 
   2 -14   3     5359.47     5779.71    355.08 o 
   3 -14   3      386.19      382.66    251.13 o 
   4 -14   3     3482.80     3407.67    331.28 o 
   5 -14   3     1535.38     1519.81    299.41 o 
   6 -14   3       33.60       73.35    262.52 o 
 -12 -13   3     2316.38     2239.58    740.17 o 
 -11 -13   3       86.58       56.79    256.90 o 
 -10 -13   3     2955.94     3216.70    329.94 o 
  -9 -13   3       50.21      -39.30    270.82 o 
  -8 -13   3     3116.01     2994.30    307.41 o 
  -7 -13   3     3048.99     3259.09    271.45 o 
  -6 -13   3      656.40      539.48    214.37 o 
  -5 -13   3     3536.08     3636.42    268.60 o 
  -4 -13   3     3801.96     3577.86    271.95 o 
  -3 -13   3     1093.09     1074.08    238.08 o 
  -2 -13   3     5838.12     5849.56    336.52 o 
  -1 -13   3     3793.38     3929.49    251.55 o 
   0 -13   3      961.46      946.65    179.12 o 
   1 -13   3     1172.17     1112.49    234.64 o 
   2 -13   3      561.68      381.50    228.09 o 
   3 -13   3     2884.80     2915.06    296.42 o 
   4 -13   3     5748.94     5822.17    361.16 o 
   5 -13   3     2805.19     2874.51    318.33 o 
   6 -13   3     2535.02     2648.47    275.98 o 
   7 -13   3     2717.73     2776.08    319.13 o 
   8 -13   3      533.53     1005.31    773.72 o 
 -13 -12   3      725.47      634.90    612.53 o 
 -12 -12   3       26.57       -7.29    326.38 o 
 -11 -12   3     4024.81     3525.91    342.98 o 
 -10 -12   3      738.58      587.88    258.63 o 
  -9 -12   3      565.03      733.36    280.99 o 
  -8 -12   3      113.27      109.04    268.83 o 
  -7 -12   3      621.14      511.74    220.18 o 
  -6 -12   3     7146.36     6354.66    330.56 o 
  -5 -12   3      132.36      122.14    199.41 o 
  -4 -12   3      921.89      897.69    206.52 o 
  -3 -12   3    12208.45    11950.13    411.72 o 
  -2 -12   3      333.03      338.99    149.02 o 
  -1 -12   3     3167.12     3164.87    193.52 o 
   0 -12   3     6160.36     5891.85    259.06 o 
   1 -12   3       43.15       64.62    177.49 o 
   2 -12   3     4146.06     4521.90    301.40 o 
   3 -12   3     1872.20     2057.48    264.60 o 
   4 -12   3      691.47      792.42    244.93 o 
   5 -12   3     7590.13     7856.18    392.82 o 
   6 -12   3      710.25      782.56    230.54 o 
   7 -12   3      670.36      783.42    268.87 o 
   8 -12   3     6328.83     6211.58    383.43 o 
   9 -12   3      332.26      398.86    510.67 o 
 -13 -11   3     2105.35     2127.07    700.69 o 
 -12 -11   3     2343.29     2405.47    359.83 o 
 -11 -11   3      317.59      274.29    263.27 o 
 -10 -11   3     2218.20     2022.62    283.50 o 
  -9 -11   3     4073.76     4124.48    358.51 o 
  -8 -11   3      119.90      118.94    208.41 o 
  -7 -11   3      153.89      192.18    205.27 o 
  -6 -11   3     7727.53     7911.24    343.38 o 
  -5 -11   3     2621.63     2318.48    242.47 o 
  -4 -11   3     5202.80     5093.44    293.18 o 
  -3 -11   3       36.72       -8.82    126.45 o 
  -2 -11   3      371.98      420.50    139.02 o 
  -1 -11   3     1551.56     1589.77    162.16 o 
   0 -11   3       64.67      155.31    150.03 o 
   1 -11   3    16220.12    15708.58    379.32 o 
   2 -11   3     1698.09     1699.08    197.07 o 
   3 -11   3      505.12      397.93    224.49 o 
   4 -11   3     4366.77     4579.12    319.33 o 
   5 -11   3     3548.46     4068.19    314.30 o 
   6 -11   3     1485.95     1530.61    231.73 o 
   7 -11   3     1506.43     1496.33    228.30 o 
   8 -11   3      418.40      308.87    264.65 o 
   9 -11   3     4047.20     4010.30    342.84 o 
  10 -11   3     1611.39     1528.36    753.98 o 
 -14 -10   3      609.26      828.33    628.98 o 
 -13 -10   3     4270.24     4437.16    422.85 o 
 -12 -10   3       56.05       91.80    291.26 o 
 -11 -10   3     1125.62     1314.00    264.10 o 
 -10 -10   3     1897.65     1855.54    262.90 o 
  -9 -10   3       57.32       34.42    206.31 o 
  -8 -10   3     4180.12     4222.59    280.68 o 
  -7 -10   3     6973.98     6167.80    312.12 o 
  -6 -10   3     1438.02     1481.17    193.18 o 
  -5 -10   3     7190.87     6957.50    312.15 o 
  -4 -10   3      361.84      306.50    141.84 o 
  -3 -10   3      428.84      346.96    126.17 o 
  -2 -10   3     6030.03     5988.62    231.45 o 
  -1 -10   3     3058.04     3068.31    177.38 o 
   0 -10   3     5195.16     5251.86    219.46 o 
   1 -10   3     2605.50     2710.87    205.21 o 
   2 -10   3      537.38      569.88    167.13 o 
   3 -10   3     4285.45     4746.03    238.64 o 
   4 -10   3      528.28      513.61    213.85 o 
   5 -10   3     2861.40     2993.33    277.01 o 
   6 -10   3    11609.44    10819.75    395.15 o 
   7 -10   3      316.44      300.65    205.97 o 
   8 -10   3     4323.47     4023.09    308.71 o 
   9 -10   3     3888.11     4477.15    336.49 o 
  10 -10   3       16.02     -172.96    277.40 o 
 -14  -9   3     3404.83     3897.81    464.64 o 
 -13  -9   3      254.06      357.02    267.58 o 
 -12  -9   3     2856.81     2900.79    338.01 o 
 -11  -9   3     2021.03     2283.89    275.57 o 
 -10  -9   3      687.98      625.08    193.80 o 
  -9  -9   3     7999.65     7893.44    307.54 o 
  -8  -9   3    10000.66     9460.73    346.19 o 
  -7  -9   3      153.77       67.74    156.67 o 
  -6  -9   3     3780.84     4054.15    221.19 o 
  -5  -9   3     4452.96     4388.43    180.55 o 
  -4  -9   3     1324.03     1388.56    117.45 o 
  -3  -9   3     3482.32     3357.65    166.64 o 
  -2  -9   3        5.79        3.41     81.13 o 
  -1  -9   3     8173.64     7922.66    236.22 o 
   0  -9   3     4235.75     4107.75    162.64 o 
   1  -9   3      403.32      351.73    136.45 o 
   2  -9   3    10021.27    10278.78    300.12 o 
   3  -9   3     2008.79     2171.95    185.86 o 
   4  -9   3       62.47      102.10    203.36 o 
   5  -9   3     4679.68     4724.21    288.40 o 
   6  -9   3     1979.37     1988.60    216.88 o 
   7  -9   3     4874.82     5086.41    272.63 o 
   8  -9   3      296.34      364.60    239.68 o 
   9  -9   3      674.06      701.69    247.39 o 
  10  -9   3     3736.70     3344.91    316.62 o 
  11  -9   3     1981.07     1734.42    297.69 o 
 -14  -8   3       21.59      -18.36    311.65 o 
 -13  -8   3      290.61      145.45    296.76 o 
 -12  -8   3     3007.09     3230.47    283.26 o 
 -11  -8   3      537.94      507.77    231.37 o 
 -10  -8   3     7300.92     7015.62    296.71 o 
  -9  -8   3     2267.81     2144.96    211.50 o 
  -8  -8   3      988.21      878.53    164.16 o 
  -7  -8   3     9191.79     9440.49    279.06 o 
  -6  -8   3     9698.88     8978.12    270.77 o 
  -5  -8   3     3323.36     3206.97    145.89 o 
  -4  -8   3     3831.67     3629.45    127.04 o 
  -3  -8   3      186.10      180.15    104.72 o 
  -2  -8   3     9681.58     9699.23    195.79 o 
  -1  -8   3     7117.97     6917.61    213.40 o 
   0  -8   3     3449.96     3319.46    123.48 o 
   1  -8   3     2761.09     2881.15    110.34 o 
   2  -8   3    13712.40    13354.01    271.34 o 
   3  -8   3     1844.30     1993.23    173.80 o 
   4  -8   3    15789.35    15760.00    351.18 o 
   5  -8   3      936.24      928.59    206.44 o 
   6  -8   3     4832.28     4833.92    247.16 o 
   7  -8   3     1129.76     1185.99    197.88 o 
   8  -8   3       99.43      123.88    217.79 o 
   9  -8   3     6767.88     6783.63    351.41 o 
  10  -8   3     1861.74     1988.19    273.86 o 
  11  -8   3      877.58      949.31    272.67 o 
  12  -8   3     2932.67     2342.21    786.22 o 
 -15  -7   3      147.64      146.16    336.31 o 
 -14  -7   3      628.50      689.06    279.31 o 
 -13  -7   3     1211.74     1171.66    259.71 o 
 -12  -7   3       28.10      112.90    218.90 o 
 -11  -7   3     6913.02     6960.85    261.48 o 
 -10  -7   3     1312.80     1320.34    160.58 o 
  -9  -7   3      257.12      244.84    127.68 o 
  -8  -7   3    13790.42    13952.37    283.12 o 
  -7  -7   3       38.07       62.16    111.97 o 
  -6  -7   3     1013.18      939.95    121.13 o 
  -5  -7   3    26491.79    26067.88    283.44 o 
  -4  -7   3     1694.29     1637.50     79.26 o 
  -3  -7   3     4787.62     4304.38    101.68 o 
  -2  -7   3    10792.61    10712.22    215.39 o 
  -1  -7   3     1792.99     1706.64     74.46 o 
   0  -7   3    12316.99    12567.01    168.92 o 
   1  -7   3    12082.88    12069.45    162.52 o 
   2  -7   3     2018.96     1878.54    121.71 o 
   3  -7   3     1971.66     2149.58    143.16 o 
   4  -7   3      275.61      233.64     73.66 o 
   5  -7   3     1056.44      999.91    106.56 o 
   6  -7   3     1869.50     1858.78    197.55 o 
   7  -7   3     1805.81     1928.45    195.43 o 
   8  -7   3     4712.69     4771.87    249.16 o 
   9  -7   3     7595.19     6896.60    333.53 o 
  10  -7   3     1960.96     1810.37    257.47 o 
  11  -7   3     5445.26     5255.53    342.80 o 
  12  -7   3       40.39       45.22    252.52 o 
 -15  -6   3     1913.93     1792.59    348.52 o 
 -14  -6   3     1321.09     1205.32    281.99 o 
 -13  -6   3       62.00      120.63    251.70 o 
 -12  -6   3     3800.93     3718.75    250.70 o 
 -11  -6   3     3025.43     3282.93    196.67 o 
 -10  -6   3     4646.76     4358.97    194.30 o 
  -9  -6   3     5350.81     5432.85    196.76 o 
  -8  -6   3      911.91      995.66     97.31 o 
  -7  -6   3     3963.58     3751.54    133.69 o 
  -6  -6   3     9795.10     9602.46    194.30 o 
  -5  -6   3     3370.60     3355.80    135.96 o 
  -4  -6   3    15462.97    14554.55    177.45 o 
  -3  -6   3     1060.06     1048.77     78.21 o 
  -2  -6   3     1330.04     1450.51     71.68 o 
  -1  -6   3    32470.53    31770.46    214.32 o 
   0  -6   3     9229.21     9084.54    143.44 o 
   1  -6   3     8084.52     7896.15    134.89 o 
   2  -6   3     5776.64     5866.07    154.23 o 
   3  -6   3      756.12      614.18     64.27 o 
   4  -6   3     6112.30     6144.70    118.47 o 
   5  -6   3     7306.45     7411.96    225.52 o 
   6  -6   3     1267.96     1307.85    159.48 o 
   7  -6   3     7273.74     7595.46    259.32 o 
   8  -6   3     6717.38     6711.60    257.83 o 
   9  -6   3      570.77      716.39    209.95 o 
  10  -6   3     3963.43     4353.01    294.89 o 
  11  -6   3      557.69      440.79    230.96 o 
  12  -6   3     2038.34     2389.65    290.46 o 
  13  -6   3     3277.35     3648.13    369.07 o 
 -15  -5   3     1674.29     1808.82    312.31 o 
 -14  -5   3        0.14      184.65    263.71 o 
 -13  -5   3     3337.27     3677.77    307.00 o 
 -12  -5   3     2897.39     2846.15    231.38 o 
 -11  -5   3      732.62      781.61    180.51 o 
 -10  -5   3     9012.57     8925.73    242.54 o 
  -9  -5   3     1968.50     1885.00    149.92 o 
  -8  -5   3     5520.88     5566.50    140.48 o 
  -7  -5   3     5510.29     5439.74    125.93 o 
  -6  -5   3     1922.56     1880.29    101.88 o 
  -5  -5   3      177.73      183.09     83.77 o 
  -4  -5   3    13788.24    13260.46    200.71 o 
  -3  -5   3      167.71      179.65     62.51 o 
  -2  -5   3    53223.69    51798.73    510.10 o 
  -1  -5   3     4868.45     4712.71    100.10 o 
   0  -5   3     3604.46     3507.11     98.00 o 
   1  -5   3    22170.16    22267.35    194.23 o 
   2  -5   3     1995.35     2076.10     79.70 o 
   3  -5   3     8517.34     8838.37    114.70 o 
   4  -5   3     4574.60     4371.33    114.64 o 
   5  -5   3       25.00      119.31    102.80 o 
   6  -5   3     9785.56     9634.86    212.39 o 
   7  -5   3     8853.66     8692.44    246.98 o 
   8  -5   3      826.37      845.22    154.23 o 
   9  -5   3      537.11      681.94    206.05 o 
  10  -5   3      201.72      266.93    210.03 o 
  11  -5   3     1897.87     2074.66    259.20 o 
  12  -5   3     1807.91     1787.71    264.64 o 
  13  -5   3       51.13       25.12    295.09 o 
 -15  -4   3      239.70      202.24    280.30 o 
 -14  -4   3     2495.36     2294.67    307.62 o 
 -13  -4   3     2032.73     2059.74    226.88 o 
 -12  -4   3       25.24       40.10    187.91 o 
 -11  -4   3     3944.47     3914.53    234.83 o 
 -10  -4   3     2418.01     2384.82    196.80 o 
  -9  -4   3     5653.81     5558.11    183.88 o 
  -8  -4   3      326.19      332.39     88.95 o 
  -7  -4   3      271.37      295.10     61.13 o 
  -6  -4   3    12570.79    12030.76    148.76 o 
  -5  -4   3      732.94      639.47     56.59 o 
  -4  -4   3     8004.49     7839.85    142.02 o 
  -3  -4   3    52868.88    53684.38    337.98 o 
  -2  -4   3      810.49      866.14     73.43 o 
  -1  -4   3     4892.92     5321.34    112.77 o 
   0  -4   3    17223.43    16344.76    155.01 o 
   1  -4   3      421.14      446.82     51.94 o 
   2  -4   3     3973.43     4393.73     80.72 o 
   3  -4   3    22963.98    23682.43    158.96 o 
   4  -4   3     1606.77     1675.71     91.72 o 
   5  -4   3    29030.57    29409.41    342.93 o 
   6  -4   3     4438.95     4585.23    131.93 o 
   7  -4   3     3452.23     3855.90    137.39 o 
   8  -4   3    12284.96    12815.08    240.37 o 
   9  -4   3      222.72      216.69    193.92 o 
  10  -4   3      562.81      628.91    201.10 o 
  11  -4   3     6449.79     6189.86    318.46 o 
  12  -4   3       66.30       22.18    238.70 o 
  13  -4   3     2443.41     2548.13    285.63 o 
  14  -4   3     1859.54     1667.07    339.24 o 
 -15  -3   3     1682.93     1484.73    302.23 o 
 -14  -3   3     3260.94     3551.04    309.93 o 
 -13  -3   3      510.00      728.52    193.02 o 
 -12  -3   3     9055.30     9072.07    317.92 o 
 -11  -3   3     3008.65     2901.52    214.58 o 
 -10  -3   3     2401.25     2452.06    172.31 o 
  -9  -3   3      484.17      530.82    101.56 o 
  -8  -3   3     2718.36     2691.14    127.87 o 
  -7  -3   3     1718.68     1794.67     93.62 o 
  -6  -3   3     6658.82     6176.52    108.24 o 
  -5  -3   3     1124.01     1079.27     73.02 o 
  -4  -3   3    16215.34    16574.40    143.83 o 
  -3  -3   3    15300.59    15028.24    133.46 o 
  -2  -3   3    24375.74    24377.84    159.41 o 
  -1  -3   3     3199.84     3050.07     92.12 o 
   0  -3   3     1029.24      995.41     76.47 o 
   1  -3   3     5966.20     6189.60     95.05 o 
   2  -3   3    12795.96    13480.45    122.36 o 
   3  -3   3      618.19      582.30     38.13 o 
   4  -3   3    23100.12    22721.89    192.17 o 
   5  -3   3     3489.25     3528.57     93.97 o 
   6  -3   3     1067.86     1114.06     79.31 o 
   7  -3   3    12685.24    12778.85    192.98 o 
   8  -3   3       57.01       82.41     99.19 o 
   9  -3   3     6672.90     6716.17    225.73 o 
  10  -3   3     2401.57     2884.47    239.37 o 
  11  -3   3       17.43      -95.72    205.99 o 
  12  -3   3     5312.68     5587.92    315.34 o 
  13  -3   3     1098.39     1152.38    240.34 o 
  14  -3   3       43.18      -64.87    277.45 o 
  15  -3   3     4051.60     3325.81    774.38 o 
 -15  -2   3     2756.10     2679.83    368.76 o 
 -14  -2   3       87.80     -131.50    248.78 o 
 -13  -2   3     3981.86     4182.76    305.56 o 
 -12  -2   3      597.89      708.79    178.05 o 
 -11  -2   3      104.71       98.78    147.98 o 
 -10  -2   3     4990.13     5034.37    209.01 o 
  -9  -2   3        3.32       -5.46    106.91 o 
  -8  -2   3     9639.12     9564.13    200.04 o 
  -7  -2   3     4110.35     4129.86    142.12 o 
  -6  -2   3      236.48      239.75     80.99 o 
  -5  -2   3    31430.26    31925.95    239.99 o 
  -4  -2   3      597.40      640.61     60.53 o 
  -3  -2   3     4925.66     4939.93     71.73 o 
  -2  -2   3    11485.47    11702.83    106.94 o 
  -1  -2   3     1938.66     1850.56     59.13 o 
   0  -2   3    11564.43    12001.15    126.01 o 
   1  -2   3    10001.26    10082.16    110.08 o 
   2  -2   3     1869.94     1774.58     58.16 o 
   3  -2   3    37882.07    38313.00    225.88 o 
   4  -2   3     8143.66     8267.59     97.28 o 
   5  -2   3     2524.43     2599.11     79.54 o 
   6  -2   3    26032.15    26691.27    221.12 o 
   7  -2   3     5796.62     5691.36    137.58 o 
   8  -2   3     1792.67     2023.76    141.34 o 
   9  -2   3    11457.05    10960.89    270.85 o 
  10  -2   3      170.33      197.76    143.28 o 
  11  -2   3     3118.79     3065.63    244.24 o 
  12  -2   3     7077.76     7091.29    324.31 o 
  13  -2   3      876.01      892.96    234.54 o 
  14  -2   3     3851.54     4340.38    348.12 o 
  15  -2   3      130.09       80.21    430.06 o 
 -15  -1   3     1441.64     1423.03    365.72 o 
 -14  -1   3     4067.35     4367.12    319.39 o 
 -13  -1   3     1516.52     1495.72    250.28 o 
 -12  -1   3     1928.50     1921.26    183.57 o 
 -11  -1   3     1087.17     1128.39    168.58 o 
 -10  -1   3     1673.87     1588.09    172.96 o 
  -9  -1   3      558.78      569.01    121.55 o 
  -8  -1   3    17745.09    17408.05    272.77 o 
  -7  -1   3      316.41      291.69    101.06 o 
  -6  -1   3    17430.12    16750.47    235.41 o 
  -5  -1   3    10707.36    10929.98    184.37 o 
  -4  -1   3      256.57      211.20     45.26 o 
  -3  -1   3     8400.17     8461.84     90.64 o 
  -2  -1   3    20703.37    21122.86    117.95 o 
  -1  -1   3     9661.76     9931.93     80.46 o 
   0  -1   3     2564.39     2654.35     69.48 o 
   1  -1   3     5078.76     5300.40     72.26 o 
   2  -1   3    40502.64    42022.44    198.19 o 
   3  -1   3      135.58      211.90     46.45 o 
   4  -1   3    10092.90    11099.71    103.14 o 
   5  -1   3     2790.86     2459.36     57.43 o 
   6  -1   3     1114.87     1347.32     53.16 o 
   7  -1   3     5842.07     5894.35    113.04 o 
   8  -1   3     1701.07     1800.02     86.71 o 
   9  -1   3      901.38      848.46     98.68 o 
  10  -1   3     7140.68     7777.03    236.75 o 
  11  -1   3     5717.40     5806.52    280.85 o 
  12  -1   3      154.64      264.56    204.98 o 
  13  -1   3     9446.04     8959.73    364.02 o 
  14  -1   3       97.01      155.49    265.99 o 
  15  -1   3      180.42      122.05    281.18 o 
 -15   0   3     2956.48     3046.19    798.72 o 
 -14   0   3      164.63      185.93    249.48 o 
 -13   0   3     1690.41     1838.55    279.20 o 
 -12   0   3     1724.02     1735.49    240.37 o 
 -11   0   3      243.98      228.77    143.45 o 
 -10   0   3     3792.28     3807.35    182.67 o 
  -9   0   3    25211.20    24480.71    361.41 o 
  -8   0   3     9124.96     9028.44    228.84 o 
  -7   0   3    16862.90    17049.53    270.80 o 
  -6   0   3     2173.04     1868.01    124.72 o 
  -5   0   3      139.87      162.19     95.36 o 
  -4   0   3     5158.37     5145.60    123.36 o 
  -3   0   3     1002.07     1051.21     59.82 o 
  -2   0   3      815.15      829.42     44.76 o 
  -1   0   3      471.99      563.70     34.29 o 
   1   0   3    32674.33    33287.33    157.65 o 
   2   0   3    59082.94    61192.13    294.70 o 
   3   0   3    33871.42    34919.31    135.90 o 
   4   0   3    10834.63    11282.69     92.70 o 
   5   0   3     8894.86     9163.57    105.11 o 
   6   0   3     3196.24     3248.19     86.48 o 
   7   0   3     2225.96     2127.81     91.97 o 
   8   0   3     2215.17     2248.00    103.28 o 
   9   0   3    12356.93    12372.67    210.76 o 
  10   0   3     3394.81     3543.69    144.18 o 
  11   0   3      866.34      936.11    158.59 o 
  12   0   3     7627.00     8336.74    325.38 o 
  13   0   3     1143.11     1246.15    228.42 o 
  14   0   3     2600.39     2640.71    275.21 o 
  15   0   3     1436.07     1546.91    351.82 o 
 -15   1   3      892.30      319.09    696.74 o 
 -14   1   3     1584.77     1695.61    310.72 o 
 -13   1   3     2536.05     2381.98    235.48 o 
 -12   1   3       94.99      106.44    186.12 o 
 -11   1   3     3500.69     3596.98    232.75 o 
 -10   1   3     3931.35     4098.79    201.98 o 
  -9   1   3      332.38      284.87    131.89 o 
  -8   1   3    12042.43    11885.68    255.28 o 
  -7   1   3    12961.69    12384.63    242.18 o 
  -6   1   3     4244.19     4599.92    158.72 o 
  -5   1   3    26904.46    26372.44    221.87 o 
  -4   1   3     4950.50     4911.48    102.92 o 
  -3   1   3      159.10      182.65     52.91 o 
  -2   1   3    24032.61    24499.13    130.11 o 
  -1   1   3    16377.39    17171.81    111.14 o 
   0   1   3     4132.90     4521.20     63.81 o 
   1   1   3    11657.23    11362.72     68.82 o 
   2   1   3     2453.50     2592.15     45.76 o 
   3   1   3    16509.47    16928.73     88.61 o 
   4   1   3     2323.11     2261.12     56.63 o 
   5   1   3     7087.93     6980.99     82.04 o 
   6   1   3      325.34      523.49     63.39 o 
   7   1   3        0.87        9.56     68.16 o 
   8   1   3     9388.10     9734.65    161.34 o 
   9   1   3     9246.03     9238.18    169.07 o 
  10   1   3     2285.27     2364.67    131.68 o 
  11   1   3     2570.89     2824.18    172.06 o 
  12   1   3      179.26      327.11    177.63 o 
  13   1   3     3246.34     3173.10    235.76 o 
  14   1   3     2091.95     2064.20    256.60 o 
  15   1   3       45.37      -35.12    322.93 o 
 -14   2   3     4254.75     4236.41    362.34 o 
 -13   2   3      354.32      423.68    203.50 o 
 -12   2   3     6187.29     6520.09    293.79 o 
 -11   2   3     2943.61     2567.96    216.62 o 
 -10   2   3      770.82      837.55    152.97 o 
  -9   2   3     6026.17     5982.84    215.32 o 
  -8   2   3     2444.88     2312.93    154.75 o 
  -7   2   3     4847.28     4278.07    131.82 o 
  -6   2   3     2169.71     2247.05    110.41 o 
  -5   2   3       44.08      110.72    101.82 o 
  -4   2   3    23688.55    24217.67    258.27 o 
  -3   2   3    32446.36    33063.75    240.24 o 
  -2   2   3     4843.95     4600.50     99.76 o 
  -1   2   3    83145.97    86743.02    555.21 o 
   0   2   3    50213.06    51856.47    238.34 o 
   1   2   3     5027.22     5023.23     59.27 o 
   2   2   3     7271.54     7179.84     56.36 o 
   3   2   3     7187.18     7140.67     65.03 o 
   4   2   3      810.52      917.43     40.30 o 
   5   2   3      788.05      756.43     44.30 o 
   6   2   3     3053.83     2907.02     78.82 o 
   7   2   3    10941.67    10831.79    142.21 o 
   8   2   3     7416.92     7516.86    133.84 o 
   9   2   3      758.15      738.65     77.65 o 
  10   2   3    18386.52    18255.40    252.18 o 
  11   2   3       46.86       47.80    119.98 o 
  12   2   3      458.49      443.16    150.59 o 
  13   2   3     4912.62     4816.41    288.09 o 
  14   2   3     1689.59     1663.77    267.10 o 
  15   2   3     5223.75     5238.23    516.66 o 
 -14   3   3       34.74       -3.92    244.65 o 
 -13   3   3     1990.22     2068.52    267.61 o 
 -12   3   3     4367.43     4253.31    270.66 o 
 -11   3   3      471.67      283.99    188.96 o 
 -10   3   3     8305.32     8328.31    294.26 o 
  -9   3   3      679.81      599.32    140.45 o 
  -8   3   3       89.15      144.48    131.73 o 
  -7   3   3    12601.06    11804.33    215.16 o 
  -6   3   3     2158.73     1868.47    110.92 o 
  -5   3   3     3880.45     3698.08    138.55 o 
  -4   3   3    17266.32    17214.09    208.66 o 
  -3   3   3       25.92       63.17     78.06 o 
  -2   3   3    11838.50    12219.60    180.83 o 
  -1   3   3   104353.05   105404.01    523.48 o 
   0   3   3    16077.53    17465.75    125.54 o 
   1   3   3     2434.66     2417.44     62.93 o 
   2   3   3      295.00      297.56     50.87 o 
   3   3   3     4303.75     4456.91     74.10 o 
   4   3   3    15773.62    16218.34    128.92 o 
   5   3   3     2825.16     2834.56     64.69 o 
   6   3   3    15509.37    15990.78    149.91 o 
   7   3   3    14233.74    14284.14    148.31 o 
   8   3   3     6738.86     6677.62    146.21 o 
   9   3   3      230.94      285.24     96.15 o 
  10   3   3     3257.52     3341.04    139.50 o 
  11   3   3     1875.82     1857.16    141.28 o 
  12   3   3     1592.26     1650.33    153.80 o 
  13   3   3       46.57       10.10    185.31 o 
  14   3   3     2690.94     2932.82    343.65 o 
  15   3   3     2341.88     2867.59    367.36 o 
  16   3   3      493.93      136.19    674.37 o 
 -14   4   3     2145.92     2096.08    425.74 o 
 -13   4   3     2406.74     2335.79    285.76 o 
 -12   4   3       25.67       49.66    203.50 o 
 -11   4   3     5486.32     5019.91    273.69 o 
 -10   4   3      560.50      521.85    186.97 o 
  -9   4   3      288.62      273.80    165.76 o 
  -8   4   3     3823.41     3554.90    180.54 o 
  -7   4   3     1043.44      820.85    136.84 o 
  -6   4   3     6763.05     6789.55    181.64 o 
  -5   4   3     1017.04      876.79    109.68 o 
  -4   4   3      469.60      421.51     92.94 o 
  -3   4   3    65855.45    68155.86    430.76 o 
  -2   4   3     6307.58     6474.29    153.09 o 
  -1   4   3      131.74      375.02     83.74 o 
   0   4   3    30504.35    31711.37    228.51 o 
   1   4   3       88.84       98.99     66.09 o 
   2   4   3      151.02      219.90     53.78 o 
   3   4   3    13462.07    13585.94    150.98 o 
   4   4   3     1344.56     1342.28     77.57 o 
   5   4   3    22532.79    22374.33    160.06 o 
   6   4   3    28252.15    28467.35    202.39 o 
   7   4   3     8324.00     8732.24    126.46 o 
   8   4   3    18120.44    18773.82    189.84 o 
   9   4   3     7943.32     7816.20    144.16 o 
  10   4   3      497.99      469.99    107.14 o 
  11   4   3     9150.69     9035.13    230.52 o 
  12   4   3      263.73      301.81    155.20 o 
  13   4   3     1171.63     1161.06    222.41 o 
  14   4   3      965.00      801.19    278.72 o 
  15   4   3      738.02      626.70    302.31 o 
  16   4   3     3593.69     4069.27    823.06 o 
 -14   5   3     2582.61     2417.70    551.39 o 
 -13   5   3     1259.64     1134.30    258.98 o 
 -12   5   3     2514.29     2509.27    272.99 o 
 -11   5   3     6395.99     6822.21    302.09 o 
 -10   5   3     1316.46     1424.18    206.18 o 
  -9   5   3     4934.88     4722.20    246.05 o 
  -8   5   3      818.65      792.67    141.15 o 
  -7   5   3      125.80      130.72    118.74 o 
  -6   5   3     7781.35     6881.86    189.35 o 
  -5   5   3      213.65      336.32     99.86 o 
  -4   5   3    10989.63    10558.08    208.66 o 
  -3   5   3      102.04      140.24    113.23 o 
  -2   5   3     8223.57     9165.15    193.30 o 
  -1   5   3     7347.88     7066.29    159.45 o 
   0   5   3    23989.11    24600.15    216.24 o 
   1   5   3    13343.72    13449.96    146.25 o 
   2   5   3    21672.93    21628.07    182.86 o 
   3   5   3        3.54       30.54     70.22 o 
   4   5   3    18276.50    18525.39    194.88 o 
   5   5   3     8234.71     8841.91    140.71 o 
   6   5   3     3151.88     3327.23    101.56 o 
   7   5   3     2401.87     2489.33     83.02 o 
   8   5   3     4383.70     4437.17    109.35 o 
   9   5   3     2009.96     2089.30    105.82 o 
  10   5   3     2231.22     2354.14    134.16 o 
  11   5   3      450.63      482.54    129.39 o 
  12   5   3     4947.70     4988.66    259.19 o 
  13   5   3     3247.33     3671.45    253.28 o 
  14   5   3      491.68      463.97    227.86 o 
  15   5   3     3990.23     4337.82    391.01 o 
  16   5   3     2143.55     2561.96    732.93 o 
 -13   6   3     1871.31     1671.24    321.05 o 
 -12   6   3      398.64      336.31    236.69 o 
 -11   6   3     1176.11     1192.77    219.03 o 
 -10   6   3     5286.32     5149.43    273.78 o 
  -9   6   3       23.28       13.70    174.92 o 
  -8   6   3     3487.40     3395.89    195.62 o 
  -7   6   3    10095.91    10235.69    233.25 o 
  -6   6   3     1360.25     1379.06    135.86 o 
  -5   6   3    15272.75    15343.88    234.16 o 
  -4   6   3     3073.40     3127.03    164.72 o 
  -3   6   3      897.90      954.74    129.00 o 
  -2   6   3     6481.13     6257.48    180.92 o 
  -1   6   3     2077.85     2257.10    147.52 o 
   0   6   3       99.38      142.81     84.62 o 
   1   6   3     9117.69     8683.57    130.69 o 
   2   6   3      145.79      149.02     62.07 o 
   3   6   3    18928.90    18927.21    162.98 o 
   4   6   3    10588.16    10282.68    137.12 o 
   5   6   3     2391.43     2386.05     79.17 o 
   6   6   3    26288.05    25268.63    258.65 o 
   7   6   3     8918.16     8731.41    144.29 o 
   8   6   3      303.01      339.16     72.35 o 
   9   6   3    11655.22    11531.92    205.10 o 
  10   6   3      499.78      537.20     96.79 o 
  11   6   3     2369.66     2163.57    168.15 o 
  12   6   3     3806.20     3680.83    227.51 o 
  13   6   3       98.61      199.13    196.89 o 
  14   6   3     1944.26     1819.23    235.95 o 
  15   6   3     3061.41     3274.02    310.78 o 
  16   6   3     1670.49     1442.40    462.55 o 
 -12   7   3      768.39      793.89    250.94 o 
 -11   7   3     3269.26     3361.12    291.44 o 
 -10   7   3     4292.66     4051.89    263.32 o 
  -9   7   3     2904.86     2794.72    230.95 o 
  -8   7   3     4051.86     3959.40    214.90 o 
  -7   7   3      237.90      224.50    147.70 o 
  -6   7   3     4528.55     4048.36    159.14 o 
  -5   7   3     6336.95     6883.94    210.74 o 
  -4   7   3      385.55      468.41    135.43 o 
  -3   7   3     5757.68     5549.55    192.92 o 
  -2   7   3     5985.73     6273.74    192.15 o 
  -1   7   3     4170.70     4884.45    181.03 o 
   0   7   3    16341.79    16579.93    230.16 o 
   1   7   3     2644.45     2639.05    105.98 o 
   2   7   3    18723.54    17972.57    238.75 o 
   3   7   3      331.26      443.69     67.19 o 
   4   7   3     1174.49     1240.78     81.93 o 
   5   7   3     5580.73     5629.05    122.40 o 
   6   7   3     1180.01     1246.78     69.35 o 
   7   7   3      813.74      924.20     53.35 o 
   8   7   3     8916.20     9136.10    153.61 o 
   9   7   3     2708.00     2716.11    129.74 o 
  10   7   3    10682.12    10928.44    236.44 o 
  11   7   3     4702.96     4693.96    219.34 o 
  12   7   3      590.09      611.10    160.25 o 
  13   7   3     5105.69     5423.18    253.25 o 
  14   7   3     3315.71     3530.10    250.55 o 
  15   7   3      156.60      290.22    252.52 o 
  16   7   3     1021.54     1274.40    575.68 o 
 -12   8   3     3616.61     3597.70    390.74 o 
 -11   8   3       38.63      -43.46    279.18 o 
 -10   8   3     4349.65     4339.75    270.96 o 
  -9   8   3     8749.75     9098.25    295.86 o 
  -8   8   3      282.62      374.14    165.79 o 
  -7   8   3     6526.54     6783.13    247.40 o 
  -6   8   3     1849.26     1797.29    133.70 o 
  -5   8   3      603.50      630.44    140.01 o 
  -4   8   3     2384.71     2243.28    170.14 o 
  -3   8   3     4868.14     4926.89    198.54 o 
  -2   8   3     1974.09     1936.88    143.72 o 
  -1   8   3     6020.19     5794.17    203.86 o 
   0   8   3     3450.59     3470.82    148.46 o 
   1   8   3    13205.58    13681.52    213.30 o 
   2   8   3    15945.12    15808.74    209.43 o 
   3   8   3      355.92      356.45     69.07 o 
   4   8   3    16340.46    16470.23    207.29 o 
   5   8   3    11403.18    11069.16    160.89 o 
   6   8   3     3976.51     4000.74    116.37 o 
   7   8   3     5278.51     5128.47    103.71 o 
   8   8   3      219.18      139.97     43.51 o 
   9   8   3     2024.29     1973.70    157.81 o 
  10   8   3     5349.05     5306.98    207.69 o 
  11   8   3     1240.88     1103.73    209.56 o 
  12   8   3     6957.42     7238.15    269.00 o 
  13   8   3     2321.73     2381.31    207.36 o 
  14   8   3      294.45      228.96    185.48 o 
  15   8   3     2640.23     2932.54    255.65 o 
  16   8   3      877.34     1206.63    570.42 o 
 -11   9   3      763.11      705.01    284.00 o 
 -10   9   3     2109.49     1917.85    298.95 o 
  -9   9   3        1.90       24.10    225.37 o 
  -8   9   3    10745.70    10437.28    310.94 o 
  -7   9   3     1944.27     2045.32    193.05 o 
  -6   9   3       31.02       32.55    152.85 o 
  -5   9   3    10538.50    10919.66    280.25 o 
  -4   9   3     6832.65     6916.28    219.34 o 
  -3   9   3     1991.42     1991.65    155.02 o 
  -2   9   3    12921.78    14158.77    269.02 o 
  -1   9   3      235.61      283.42    142.58 o 
   0   9   3     2637.77     2586.57    146.61 o 
   1   9   3     1304.44     1499.33    127.79 o 
   2   9   3      271.41      207.78     94.80 o 
   3   9   3     4156.02     4149.00    122.51 o 
   4   9   3      769.65      884.81    110.83 o 
   5   9   3     2080.54     2332.14    101.27 o 
   6   9   3     7320.68     7669.39    155.76 o 
   7   9   3     1386.38     1398.19    108.22 o 
   8   9   3     7125.37     7082.74    236.00 o 
   9   9   3    10095.22     9833.91    266.03 o 
  10   9   3     1129.70     1209.13    173.99 o 
  11   9   3     6326.43     6591.06    366.43 o 
  12   9   3      599.59      795.71    215.87 o 
  13   9   3      151.58       93.35    196.38 o 
  14   9   3     2467.92     2570.88    251.86 o 
  15   9   3       40.39       15.61    246.95 o 
 -11  10   3     2946.28     3445.43    455.10 o 
 -10  10   3      178.22      270.79    279.40 o 
  -9  10   3     1120.31     1262.35    289.62 o 
  -8  10   3     2348.64     1998.63    223.52 o 
  -7  10   3       20.16       15.22    210.83 o 
  -6  10   3     9074.90     8716.19    369.77 o 
  -5  10   3      789.02      669.79    165.06 o 
  -4  10   3     7476.20     6978.42    220.46 o 
  -3  10   3     2640.68     2947.65    172.15 o 
  -2  10   3       33.52       14.27    130.29 o 
  -1  10   3     9710.77     9082.26    208.71 o 
   0  10   3     6739.49     7218.25    211.49 o 
   1  10   3       79.84       96.00     97.01 o 
   2  10   3    13141.26    12911.10    287.95 o 
   3  10   3     9868.80     9734.24    184.29 o 
   4  10   3     2779.37     2842.70    123.87 o 
   5  10   3      893.05      962.61    117.65 o 
   6  10   3      755.45      807.34    108.56 o 
   7  10   3     1999.85     2203.20    133.13 o 
   8  10   3     4536.97     4294.37    220.31 o 
   9  10   3       10.16      -51.27    190.12 o 
  10  10   3     9023.07     9084.20    301.69 o 
  11  10   3     1376.88     1558.65    268.34 o 
  12  10   3     1454.75     1132.67    278.17 o 
  13  10   3     5274.48     5284.16    301.48 o 
  14  10   3       92.38       62.43    243.78 o 
  15  10   3      483.14      220.34    322.68 o 
 -10  11   3      778.49      614.99    384.31 o 
  -9  11   3      679.57      619.88    284.91 o 
  -8  11   3       16.08      153.51    228.45 o 
  -7  11   3    10490.54    10960.00    398.77 o 
  -6  11   3     2455.12     2486.11    279.30 o 
  -5  11   3      617.18      950.81    267.68 o 
  -4  11   3     6270.07     6641.81    313.18 o 
  -3  11   3       57.13       65.16    194.43 o 
  -2  11   3     3048.41     3160.95    170.55 o 
  -1  11   3     5516.42     5594.57    175.01 o 
   0  11   3      314.15      391.55    128.39 o 
   1  11   3     6144.94     5959.37    169.82 o 
   2  11   3     1909.76     1807.36    115.29 o 
   3  11   3     1637.26     1470.09     89.36 o 
   4  11   3    13478.30    13523.56    277.40 o 
   5  11   3      422.59      497.68    163.81 o 
   6  11   3     1815.16     1896.66    156.72 o 
   7  11   3     2366.12     2452.20    214.14 o 
   8  11   3       38.47       28.85    192.86 o 
   9  11   3     3918.67     4324.38    289.81 o 
  10  11   3      728.83      668.35    215.28 o 
  11  11   3     1059.28     1134.12    272.21 o 
  12  11   3      327.63      240.84    270.91 o 
  13  11   3      348.20      304.03    272.38 o 
  14  11   3     3882.37     3946.26    386.27 o 
  15  11   3     2391.42     2433.81    422.77 o 
  -9  12   3      305.23      440.84    390.55 o 
  -8  12   3     1707.97     1336.97    306.66 o 
  -7  12   3      260.41      129.40    242.95 o 
  -6  12   3     9067.86     8269.35    396.89 o 
  -5  12   3     2991.28     3015.26    336.29 o 
  -4  12   3        8.58       58.68    261.85 o 
  -3  12   3     5116.17     5819.04    303.86 o 
  -2  12   3     4881.34     5088.22    296.07 o 
  -1  12   3       87.22       65.95    149.19 o 
   0  12   3    15121.61    15636.40    391.13 o 
   1  12   3     3274.06     3340.51    198.36 o 
   2  12   3      557.75      515.10    131.97 o 
   3  12   3     4838.09     5343.38    205.42 o 
   4  12   3      478.80      330.60    131.03 o 
   5  12   3     2153.39     2043.69    191.92 o 
   6  12   3     5076.96     5382.64    267.39 o 
   7  12   3       15.26        8.40    212.42 o 
   8  12   3     5395.93     5511.39    319.10 o 
   9  12   3     1422.12     1373.98    237.55 o 
  10  12   3       52.68       52.13    225.19 o 
  11  12   3     6592.89     6619.87    405.84 o 
  12  12   3      437.63      453.04    275.15 o 
  13  12   3     1594.96     1506.52    359.86 o 
  14  12   3     2179.75     2183.00    399.45 o 
  -9  13   3     4458.21     3978.70    600.80 o 
  -8  13   3     2722.68     3297.22    460.01 o 
  -7  13   3      800.03      779.39    259.10 o 
  -6  13   3     2347.45     2423.72    307.23 o 
  -5  13   3       37.02      -43.46    285.59 o 
  -4  13   3     1608.55     1869.95    303.52 o 
  -3  13   3     3943.56     3499.88    286.80 o 
  -2  13   3     1480.92     1269.21    233.32 o 
  -1  13   3     4014.58     4387.53    290.07 o 
   0  13   3     1874.76     2274.26    236.69 o 
   1  13   3     2723.50     2744.59    197.28 o 
   2  13   3     3735.24     4150.53    245.92 o 
   3  13   3     1933.76     1725.75    190.10 o 
   4  13   3     7372.67     6932.28    265.11 o 
   5  13   3     6128.48     6390.90    260.99 o 
   6  13   3      221.00      208.92    229.89 o 
   7  13   3     2441.90     2482.00    275.26 o 
   8  13   3     1089.54     1221.84    253.52 o 
   9  13   3       27.33      106.26    232.28 o 
  10  13   3     1859.90     2155.19    275.42 o 
  11  13   3      843.85      743.83    286.99 o 
  12  13   3     3063.07     3250.90    419.59 o 
  13  13   3      788.18      646.16    358.92 o 
  14  13   3      314.59      100.00    600.03 o 
  -7  14   3     2461.60     1789.12    409.71 o 
  -6  14   3      149.42      225.86    280.02 o 
  -5  14   3     3534.55     3350.60    372.59 o 
  -4  14   3     2538.07     2584.89    341.67 o 
  -3  14   3       82.64       85.37    275.49 o 
  -2  14   3     5818.78     6171.42    382.48 o 
  -1  14   3     1194.89     1136.27    272.70 o 
   0  14   3     2095.57     2220.69    271.77 o 
   1  14   3     7230.84     7466.36    376.36 o 
   2  14   3       65.44      142.00    181.32 o 
   3  14   3     3253.62     3365.01    243.18 o 
   4  14   3     5004.57     5100.72    299.93 o 
   5  14   3     1301.60     1134.78    266.16 o 
   6  14   3     4981.91     4890.01    340.08 o 
   7  14   3     8871.39     9225.78    413.92 o 
   8  14   3       40.19      101.14    242.79 o 
   9  14   3     5388.46     5578.10    353.64 o 
  10  14   3      466.14      603.42    253.65 o 
  11  14   3      410.35      381.56    342.31 o 
  12  14   3     2272.84     2257.37    410.26 o 
  13  14   3       51.49       77.64    570.42 o 
  -6  15   3     2150.04     1904.14    491.53 o 
  -5  15   3     1186.79     1082.59    351.80 o 
  -4  15   3      497.54      647.46    352.11 o 
  -3  15   3     4264.13     4485.17    467.74 o 
  -2  15   3     2690.01     2655.58    403.78 o 
  -1  15   3      921.90      957.84    283.50 o 
   0  15   3     4314.73     4755.68    334.58 o 
   1  15   3     1779.91     1909.32    276.68 o 
   2  15   3     4890.32     5215.43    334.77 o 
   3  15   3     1538.24     1418.79    308.84 o 
   4  15   3       61.75       65.87    278.86 o 
   5  15   3     3680.05     4077.22    338.50 o 
   6  15   3      850.33      725.85    262.49 o 
   7  15   3     1410.15     1471.10    278.33 o 
   8  15   3     5988.44     5653.30    363.30 o 
   9  15   3      421.37      380.97    257.62 o 
  10  15   3     2099.66     2014.06    300.07 o 
  11  15   3     2517.37     2565.86    425.70 o 
  12  15   3       10.48     -242.77    625.69 o 
  -5  16   3       12.19      265.80    655.29 o 
  -4  16   3     1979.00     2534.72    519.17 o 
  -3  16   3     1370.14     1270.24    393.76 o 
  -2  16   3     1036.58     1073.92    378.93 o 
  -1  16   3     3916.20     3770.81    390.05 o 
   0  16   3       69.39       68.16    256.73 o 
   1  16   3     1799.21     1957.68    335.75 o 
   2  16   3     2148.10     2498.19    339.35 o 
   3  16   3      328.56      142.89    293.47 o 
   4  16   3     3708.29     4227.38    392.75 o 
   5  16   3     3423.49     3706.22    378.12 o 
   6  16   3      513.66      560.51    281.68 o 
   7  16   3     5779.24     6126.15    384.54 o 
   8  16   3      630.30      669.56    279.40 o 
   9  16   3     2686.70     2949.64    328.68 o 
  10  16   3     1628.85     1425.09    342.00 o 
  11  16   3      119.21      -57.90    621.08 o 
  -3  17   3      322.24      133.56    652.00 o 
  -2  17   3     2686.69     2347.30    513.16 o 
  -1  17   3      461.26      810.13    329.88 o 
   0  17   3      382.46      427.39    378.34 o 
   1  17   3     1239.24     1274.89    341.05 o 
   2  17   3       21.01      178.74    327.43 o 
   3  17   3     1551.11     1589.45    345.84 o 
   4  17   3     1110.58      849.24    321.94 o 
   5  17   3      716.46      497.68    318.21 o 
   6  17   3     6000.28     6399.31    461.40 o 
   7  17   3      116.38      232.43    292.13 o 
   8  17   3     1672.69     1574.84    321.14 o 
   9  17   3     1607.57     1376.82    474.28 o 
  10  17   3       48.82       48.03    609.90 o 
   2  18   3     2446.08     2235.63    715.16 o 
   3  18   3     1956.98     2022.47    545.27 o 
   4  18   3       31.37       49.71    381.69 o 
   5  18   3     2051.10     2127.66    539.04 o 
   6  18   3      196.16       -1.32    673.72 o 
  -4 -17   4     2441.28     1867.73    504.10 o 
  -3 -17   4      780.54      935.92    478.28 o 
  -2 -17   4      506.26      463.09    488.18 o 
  -1 -17   4     4651.55     4360.07    936.89 o 
  -7 -16   4     1045.42      846.75    573.71 o 
  -6 -16   4      332.01      159.83    382.71 o 
  -5 -16   4     1235.84      971.01    450.57 o 
  -4 -16   4      499.18      622.97    281.03 o 
  -3 -16   4     1232.93     1190.72    294.96 o 
  -2 -16   4     1294.96     1423.68    350.37 o 
  -1 -16   4       84.05      -38.13    392.34 o 
   0 -16   4     6461.69     6977.48    577.79 o 
   1 -16   4     1026.79      951.65    358.59 o 
   2 -16   4      179.50      132.84    483.13 o 
  -9 -15   4     1935.05     1873.11    655.29 o 
  -8 -15   4     1783.32     1784.42    341.31 o 
  -7 -15   4      947.61      937.30    291.82 o 
  -6 -15   4     1338.92     1396.60    306.91 o 
  -5 -15   4     1280.06     1200.19    250.41 o 
  -4 -15   4      640.37      678.22    243.73 o 
  -3 -15   4     6772.95     7175.85    399.17 o 
  -2 -15   4       73.12        9.04    293.37 o 
  -1 -15   4     2603.31     2912.90    455.59 o 
   0 -15   4     1081.38     1146.54    328.83 o 
   1 -15   4     2059.76     2088.08    367.20 o 
   2 -15   4     2700.54     2818.76    404.23 o 
   3 -15   4     1767.65     1617.15    296.66 o 
   4 -15   4      930.28     1078.96    290.52 o 
   5 -15   4     4629.91     4754.68    423.29 o 
 -10 -14   4     1537.40     2061.64    493.29 o 
  -9 -14   4      543.81      468.57    279.17 o 
  -8 -14   4      110.17        3.12    264.83 o 
  -7 -14   4     2164.76     2243.70    304.50 o 
  -6 -14   4     1418.94     1108.90    243.40 o 
  -5 -14   4      572.25      635.02    232.89 o 
  -4 -14   4     3551.25     3488.03    280.78 o 
  -3 -14   4        4.61        1.41    218.01 o 
  -2 -14   4     3304.79     3421.00    346.40 o 
  -1 -14   4     1158.86      948.26    287.95 o 
   0 -14   4       18.78       32.67    298.76 o 
   1 -14   4     2652.31     2740.52    267.70 o 
   2 -14   4      487.71      406.87    247.52 o 
   3 -14   4      334.89      -13.35    260.25 o 
   4 -14   4     3852.95     4254.97    356.95 o 
   5 -14   4       22.91      -10.45    272.50 o 
   6 -14   4     5441.52     5700.54    412.81 o 
 -11 -13   4     2662.44     2259.51    504.67 o 
 -10 -13   4     3636.99     3523.45    342.38 o 
  -9 -13   4      354.84      218.00    292.97 o 
  -8 -13   4     1013.04      983.19    308.82 o 
  -7 -13   4     3261.35     3383.75    306.84 o 
  -6 -13   4     2267.18     2300.09    256.13 o 
  -5 -13   4     4435.98     4375.73    291.76 o 
  -4 -13   4       49.36       14.54    202.85 o 
  -3 -13   4     2995.92     3141.21    268.50 o 
  -2 -13   4     3887.01     4208.81    311.61 o 
  -1 -13   4      454.33      491.77    232.42 o 
   0 -13   4     1760.27     1929.70    207.24 o 
   1 -13   4     3473.91     3715.38    295.51 o 
   2 -13   4     2082.82     2557.71    281.06 o 
   3 -13   4     5944.47     6748.00    375.01 o 
   4 -13   4       92.98       69.07    251.24 o 
   5 -13   4     2449.07     2339.35    311.98 o 
   6 -13   4     2157.39     1759.47    261.67 o 
   7 -13   4       40.79       -3.35    298.29 o 
   8 -13   4     2030.19     2058.65    827.01 o 
 -12 -12   4     1321.70     1440.86    673.72 o 
 -11 -12   4      678.39      501.64    274.52 o 
 -10 -12   4      167.49      130.04    264.79 o 
  -9 -12   4     5362.88     5688.70    406.74 o 
  -8 -12   4     1643.11     1908.54    258.30 o 
  -7 -12   4      787.70      780.77    238.78 o 
  -6 -12   4     9618.99     9308.10    385.42 o 
  -5 -12   4      121.89       88.20    224.48 o 
  -4 -12   4     2294.24     2227.49    255.48 o 
  -3 -12   4     1690.91     1642.37    225.11 o 
  -2 -12   4      882.91      660.76    179.84 o 
  -1 -12   4      297.26      235.51    152.25 o 
   0 -12   4     9210.75     9258.35    279.27 o 
   1 -12   4      925.87      994.42    192.36 o 
   2 -12   4     2538.38     2627.06    271.69 o 
   3 -12   4      271.66      393.01    240.55 o 
   4 -12   4     3088.06     3077.60    294.97 o 
   5 -12   4     4985.44     5161.13    352.93 o 
   6 -12   4     1116.93     1024.55    233.50 o 
   7 -12   4     2599.24     2513.85    293.92 o 
   8 -12   4      476.56      330.53    271.86 o 
   9 -12   4      428.98      631.61    723.06 o 
 -13 -11   4     2429.57     2765.92    753.98 o 
 -12 -11   4      167.41      155.22    309.27 o 
 -11 -11   4        7.63      -77.19    258.50 o 
 -10 -11   4     5518.60     5328.40    351.88 o 
  -9 -11   4     1843.36     1824.23    275.26 o 
  -8 -11   4     1972.09     1900.62    247.21 o 
  -7 -11   4     4682.51     4518.07    294.10 o 
  -6 -11   4       12.41      125.19    210.60 o 
  -5 -11   4     6579.69     6367.68    325.69 o 
  -4 -11   4     5037.65     4885.93    298.04 o 
  -3 -11   4       47.35       19.94    163.01 o 
  -2 -11   4     4621.28     4734.42    214.15 o 
  -1 -11   4     3410.42     3472.11    194.46 o 
   0 -11   4      409.57      430.24    147.48 o 
   1 -11   4     8950.73     8965.24    311.51 o 
   2 -11   4     2398.97     2451.41    214.77 o 
   3 -11   4     1227.38     1542.35    245.55 o 
   4 -11   4     2479.68     2535.22    279.84 o 
   5 -11   4       99.36      162.32    238.64 o 
   6 -11   4     3158.42     3340.66    271.36 o 
   7 -11   4     1433.50     1526.52    260.98 o 
   8 -11   4      396.49      407.80    259.43 o 
   9 -11   4     3017.09     3020.30    302.89 o 
 -13 -10   4      897.82      611.75    332.91 o 
 -12 -10   4        9.17      116.33    304.31 o 
 -11 -10   4     3973.81     4021.46    333.76 o 
 -10 -10   4     1594.71     1684.15    269.20 o 
  -9 -10   4     2438.31     2394.80    242.19 o 
  -8 -10   4     9367.63     8377.03    358.23 o 
  -7 -10   4       10.04       20.90    201.27 o 
  -6 -10   4      583.96      647.33    205.92 o 
  -5 -10   4     4289.02     3740.31    262.91 o 
  -4 -10   4      605.53      435.76    150.03 o 
  -3 -10   4     6528.95     6300.13    218.07 o 
  -2 -10   4     1068.49      987.37    156.88 o 
  -1 -10   4     1200.77     1054.07    160.38 o 
   0 -10   4     5914.04     5670.79    227.87 o 
   1 -10   4     1667.84     1492.39    168.59 o 
   2 -10   4     4650.88     4641.37    237.60 o 
   3 -10   4     6100.26     6288.89    319.31 o 
   4 -10   4       29.93      -25.18    225.89 o 
   5 -10   4      764.48      972.26    232.42 o 
   6 -10   4     4999.95     4909.03    279.73 o 
   7 -10   4     1159.86     1286.37    209.16 o 
   8 -10   4     1146.21     1142.70    258.01 o 
   9 -10   4     1282.10     1387.08    274.37 o 
  10 -10   4     1888.91     1635.25    316.42 o 
 -13  -9   4       18.09       63.65    287.57 o 
 -12  -9   4     4174.36     3760.32    369.68 o 
 -11  -9   4      371.04      318.63    238.61 o 
 -10  -9   4     1271.70     1033.98    209.02 o 
  -9  -9   4     1016.61     1110.90    200.98 o 
  -8  -9   4       71.34       73.50    187.67 o 
  -7  -9   4     6733.94     6857.02    311.38 o 
  -6  -9   4     6788.51     6749.98    256.46 o 
  -5  -9   4      176.69       91.08    194.55 o 
  -4  -9   4    25689.61    25362.08    440.67 o 
  -3  -9   4     2862.25     3104.99    167.66 o 
  -2  -9   4     2324.22     2262.32    174.75 o 
  -1  -9   4    28382.12    27582.90    400.59 o 
   0  -9   4       36.33       -2.21    153.75 o 
   1  -9   4     1715.97     1709.68    167.77 o 
   2  -9   4     8322.96     8349.44    247.24 o 
   3  -9   4      178.93      121.93    151.45 o 
   4  -9   4     6756.26     6759.69    319.98 o 
   5  -9   4     1512.44     1665.51    239.82 o 
   6  -9   4      500.78      599.16    189.39 o 
   7  -9   4     6439.34     6371.25    294.38 o 
   8  -9   4     1583.99     1854.95    268.46 o 
   9  -9   4     1781.43     1557.81    260.57 o 
  10  -9   4     1893.15     2031.86    284.63 o 
  11  -9   4        8.07      -55.43    388.66 o 
 -14  -8   4      172.22      283.18    377.49 o 
 -13  -8   4     3214.54     3521.02    448.89 o 
 -12  -8   4     4833.39     5134.13    358.25 o 
 -11  -8   4     1987.76     2262.04    271.79 o 
 -10  -8   4     1873.19     1857.21    200.74 o 
  -9  -8   4      792.58      770.54    175.93 o 
  -8  -8   4     2847.66     2856.27    206.01 o 
  -7  -8   4      892.46      849.95    143.77 o 
  -6  -8   4      646.05      682.98    128.68 o 
  -5  -8   4     3705.38     3515.41    167.70 o 
  -4  -8   4     7196.88     7056.13    128.92 o 
  -3  -8   4     2447.38     2521.00    155.54 o 
  -2  -8   4     8390.49     8249.01    206.59 o 
  -1  -8   4     2270.64     2193.21    102.63 o 
   0  -8   4     6028.22     5942.51    155.50 o 
   1  -8   4     7893.54     7765.73    154.60 o 
   2  -8   4      531.08      488.67    114.63 o 
   3  -8   4     8975.97     9278.62    242.37 o 
   4  -8   4     4687.46     4799.45    192.77 o 
   5  -8   4       22.52       47.37    201.90 o 
   6  -8   4    11141.83    10579.19    320.75 o 
   7  -8   4      869.93      890.12    186.37 o 
   8  -8   4     6592.57     6577.43    332.48 o 
   9  -8   4     4547.10     4422.88    312.24 o 
  10  -8   4       26.92      -45.39    246.00 o 
  11  -8   4     3015.78     2907.26    331.48 o 
 -14  -7   4     4609.13     4960.88    375.09 o 
 -13  -7   4      196.19      230.67    255.90 o 
 -12  -7   4      965.39     1009.27    234.04 o 
 -11  -7   4     2295.29     2037.23    180.37 o 
 -10  -7   4      390.94      398.23    162.91 o 
  -9  -7   4     2066.76     2102.32    181.98 o 
  -8  -7   4     4581.80     4690.74    179.12 o 
  -7  -7   4       82.27      127.84    105.92 o 
  -6  -7   4    13736.47    13851.60    245.07 o 
  -5  -7   4     3214.99     3267.91    142.78 o 
  -4  -7   4     2302.68     2272.90     98.94 o 
  -3  -7   4     8749.46     8727.89    155.55 o 
  -2  -7   4      525.32      504.71     64.92 o 
  -1  -7   4    14680.80    14565.16    223.62 o 
   0  -7   4     7252.83     7441.26    164.67 o 
   1  -7   4     4492.27     4335.21    121.48 o 
   2  -7   4     3871.69     3541.42    148.02 o 
   3  -7   4    10131.24    10172.92    206.91 o 
   4  -7   4      226.51      173.94    109.34 o 
   5  -7   4    29969.67    30475.30    571.01 o 
   6  -7   4     4411.53     4421.15    213.28 o 
   7  -7   4     1677.02     1863.74    195.69 o 
   8  -7   4     6554.26     6359.24    317.71 o 
   9  -7   4     1490.22     1443.46    242.25 o 
  10  -7   4     1818.16     2006.06    259.63 o 
  11  -7   4     2183.81     2221.82    281.03 o 
  12  -7   4       64.34      318.35    304.67 o 
 -15  -6   4     4115.22     3914.65    796.75 o 
 -14  -6   4     2852.21     3067.96    329.39 o 
 -13  -6   4      635.05      888.77    236.38 o 
 -12  -6   4     2826.40     2610.48    235.85 o 
 -11  -6   4     1284.01     1302.47    204.13 o 
 -10  -6   4     4405.23     4588.41    226.24 o 
  -9  -6   4     1449.82     1361.56    165.46 o 
  -8  -6   4       47.14       80.10     93.87 o 
  -7  -6   4     1489.29     1550.37    112.71 o 
  -6  -6   4     2192.87     2047.13    123.68 o 
  -5  -6   4     1359.00     1235.12    113.57 o 
  -4  -6   4     4826.62     4777.00    124.04 o 
  -3  -6   4     4614.38     4413.69    114.86 o 
  -2  -6   4     8850.81     8225.14    138.58 o 
  -1  -6   4     1989.50     2096.98     92.85 o 
   0  -6   4       42.79       39.01     70.96 o 
   1  -6   4     7400.94     7210.41    136.73 o 
   2  -6   4     2662.66     2563.34    140.92 o 
   3  -6   4     1095.14     1070.35     76.72 o 
   4  -6   4     9874.88     9861.46    147.87 o 
   5  -6   4      174.15      252.30    144.20 o 
   6  -6   4     7431.16     7286.59    236.67 o 
   7  -6   4    15639.03    15061.77    317.80 o 
   8  -6   4       30.92       81.60    146.99 o 
   9  -6   4     3149.90     3185.15    268.94 o 
  10  -6   4     6610.56     6973.74    344.43 o 
  11  -6   4      126.15       35.38    235.75 o 
  12  -6   4     6713.95     6775.86    411.10 o 
  13  -6   4      538.72      358.06    338.39 o 
 -15  -5   4       86.89      103.17    370.18 o 
 -14  -5   4      295.41      230.23    270.47 o 
 -13  -5   4     3285.09     3340.51    288.67 o 
 -12  -5   4        9.61       -9.62    193.38 o 
 -11  -5   4     4034.00     4029.30    247.56 o 
 -10  -5   4     8857.27     8662.11    293.83 o 
  -9  -5   4      486.04      472.06    128.23 o 
  -8  -5   4     4719.44     4897.68    157.87 o 
  -7  -5   4    11696.52    11693.20    185.21 o 
  -6  -5   4     1340.55     1203.35     73.53 o 
  -5  -5   4     9390.14     9199.75    172.72 o 
  -4  -5   4       50.51       75.63     64.16 o 
  -3  -5   4    10630.20    10407.02    177.07 o 
  -2  -5   4     1778.01     1803.94     94.68 o 
  -1  -5   4      905.92      889.84     78.63 o 
   0  -5   4    20769.45    20709.96    195.13 o 
   1  -5   4    11784.92    11543.93    146.70 o 
   2  -5   4     3456.66     3501.63     84.93 o 
   3  -5   4     8528.49     8311.12    136.68 o 
   4  -5   4     3555.16     3602.76     86.30 o 
   5  -5   4     9142.75     8962.02    194.14 o 
   6  -5   4      354.37      393.76    136.88 o 
   7  -5   4      524.05      464.56    144.90 o 
   8  -5   4     3422.74     3626.62    193.52 o 
   9  -5   4     6177.35     5945.07    278.62 o 
  10  -5   4      355.72      458.94    219.26 o 
  11  -5   4     6947.01     7066.29    346.79 o 
  12  -5   4     1958.06     2015.04    261.09 o 
  13  -5   4      852.63      749.00    290.53 o 
 -15  -4   4      224.12      655.82    373.29 o 
 -14  -4   4     1991.13     1947.07    270.25 o 
 -13  -4   4      228.11      247.83    202.69 o 
 -12  -4   4     2497.61     2549.89    230.50 o 
 -11  -4   4     3958.82     4207.34    241.63 o 
 -10  -4   4     1583.40     1428.99    192.33 o 
  -9  -4   4    10244.80    10433.09    245.61 o 
  -8  -4   4     6191.32     6128.35    185.18 o 
  -7  -4   4      126.89      160.96     61.68 o 
  -6  -4   4    11656.87    11055.73    150.06 o 
  -5  -4   4      604.86      584.19     63.75 o 
  -4  -4   4     3073.71     3404.49     96.86 o 
  -3  -4   4     7988.16     7806.10    194.60 o 
  -2  -4   4       44.79       67.34     68.95 o 
  -1  -4   4     2215.24     2127.55     90.08 o 
   0  -4   4     6577.54     6921.02    132.94 o 
   1  -4   4     2414.32     2729.73     92.17 o 
   2  -4   4    17693.96    18397.42    182.49 o 
   3  -4   4       58.99       53.68     52.12 o 
   4  -4   4     6993.52     6598.98    110.42 o 
   5  -4   4     2432.61     2243.82    109.42 o 
   6  -4   4      240.08      279.98     73.17 o 
   7  -4   4     7566.65     7435.54    219.00 o 
   8  -4   4     6999.94     7439.01    224.28 o 
   9  -4   4     4788.67     4665.40    247.21 o 
  10  -4   4     3701.95     4103.93    271.92 o 
  11  -4   4     2255.64     2037.14    244.40 o 
  12  -4   4     2136.29     2344.13    272.22 o 
  13  -4   4     4535.08     4567.87    366.97 o 
  14  -4   4      180.02       18.73    362.92 o 
 -15  -3   4      707.54      439.10    350.40 o 
 -14  -3   4      143.58      155.97    251.30 o 
 -13  -3   4     2592.79     2763.82    249.70 o 
 -12  -3   4     2243.48     2145.19    224.60 o 
 -11  -3   4      143.98       96.04    183.38 o 
 -10  -3   4    11237.04    10791.74    271.34 o 
  -9  -3   4     7161.12     6918.19    189.78 o 
  -8  -3   4     6303.10     6401.61    177.12 o 
  -7  -3   4     7763.70     7837.95    165.95 o 
  -6  -3   4      190.81      123.09     65.28 o 
  -5  -3   4     8544.73     8461.78    126.49 o 
  -4  -3   4     8680.68     8189.06    114.97 o 
  -3  -3   4       24.56       38.05     64.06 o 
  -2  -3   4    15595.82    15347.13    158.43 o 
  -1  -3   4    43741.16    42065.19    265.30 o 
   0  -3   4       47.00       58.44     95.04 o 
   1  -3   4    42869.30    42856.73    252.50 o 
   2  -3   4     2645.52     2712.67     88.22 o 
   3  -3   4      556.53      618.53     47.50 o 
   4  -3   4     2979.26     3118.72     76.06 o 
   5  -3   4     2071.23     1899.74     77.42 o 
   6  -3   4     5861.09     5776.08    123.93 o 
   7  -3   4      229.25      273.46     85.79 o 
   8  -3   4     1272.99     1426.15    105.17 o 
   9  -3   4    10486.03    10207.71    305.04 o 
  10  -3   4      669.26      815.55    180.91 o 
  11  -3   4     1003.64      926.46    217.61 o 
  12  -3   4     4196.80     4310.80    289.50 o 
  13  -3   4     1370.59     1451.39    277.25 o 
  14  -3   4      899.08      888.57    277.20 o 
  15  -3   4     2585.59     1894.82    713.85 o 
 -15  -2   4      189.35      -57.60    359.16 o 
 -14  -2   4      924.58      985.21    253.50 o 
 -13  -2   4     1627.23     1339.44    232.92 o 
 -12  -2   4      298.70      436.07    190.21 o 
 -11  -2   4     6238.05     6416.96    272.35 o 
 -10  -2   4     7168.60     7223.79    241.31 o 
  -9  -2   4     1628.08     1655.97    134.47 o 
  -8  -2   4    15109.33    15254.06    251.10 o 
  -7  -2   4     1699.20     1722.08    121.35 o 
  -6  -2   4      378.06      356.93     91.45 o 
  -5  -2   4     6052.52     5908.31    109.99 o 
  -4  -2   4       11.30       31.17     58.43 o 
  -3  -2   4     7943.81     8115.63    104.47 o 
  -2  -2   4    23370.67    23390.62    166.93 o 
  -1  -2   4    12000.54    12175.97    124.02 o 
   0  -2   4     1857.44     1844.91     87.05 o 
   1  -2   4     3147.57     3147.51     85.56 o 
   2  -2   4     1008.65     1002.14     69.66 o 
   3  -2   4    22095.11    22853.64    147.72 o 
   4  -2   4     6499.35     6754.22     97.53 o 
   5  -2   4    10629.87    10489.93    158.44 o 
   6  -2   4     4640.21     4547.83    110.93 o 
   7  -2   4      925.04     1070.08     84.97 o 
   8  -2   4     5306.77     5339.03    126.86 o 
   9  -2   4      813.74     1006.64    129.27 o 
  10  -2   4     5538.51     5904.98    260.55 o 
  11  -2   4     4569.78     4496.63    253.61 o 
  12  -2   4      162.29      142.25    219.60 o 
  13  -2   4     6086.45     5990.72    323.87 o 
  14  -2   4     1239.94     1318.71    292.99 o 
  15  -2   4        4.85       85.16    432.19 o 
 -15  -1   4     1452.22     1272.59    440.43 o 
 -14  -1   4      783.94      898.13    250.65 o 
 -13  -1   4      195.90        5.96    238.11 o 
 -12  -1   4     6272.92     6624.48    273.62 o 
 -11  -1   4      721.78      728.38    173.84 o 
 -10  -1   4       78.74      138.45    153.00 o 
  -9  -1   4     2297.84     2319.14    154.26 o 
  -8  -1   4       47.70        3.04    115.38 o 
  -7  -1   4     8422.23     8347.11    201.89 o 
  -6  -1   4    15704.18    15793.89    242.08 o 
  -5  -1   4     2565.61     2429.35    124.29 o 
  -4  -1   4    45667.99    44056.29    226.85 o 
  -3  -1   4    21367.81    21409.77    156.25 o 
  -2  -1   4     8634.21     8563.51     95.17 o 
  -1  -1   4    28570.99    28073.09    159.39 o 
   0  -1   4    11868.83    12168.72    114.47 o 
   1  -1   4      289.17      254.51     52.48 o 
   2  -1   4    48410.68    48721.51    244.60 o 
   3  -1   4     6641.30     6761.35     84.49 o 
   4  -1   4     4964.87     4824.60     72.55 o 
   5  -1   4    15231.10    15123.51    130.17 o 
   6  -1   4       43.79       15.20     35.01 o 
   7  -1   4     9920.17     9409.66    150.67 o 
   8  -1   4     4635.87     4439.24    102.18 o 
   9  -1   4     1125.04     1189.33    131.16 o 
  10  -1   4     7030.37     7120.00    236.62 o 
  11  -1   4      753.82      904.67    186.21 o 
  12  -1   4      479.56      616.86    204.50 o 
  13  -1   4     1637.10     1936.18    250.06 o 
  14  -1   4      324.61      488.99    260.40 o 
  15  -1   4     1313.18     1111.60    329.01 o 
 -14   0   4       32.72       93.75    256.05 o 
 -13   0   4     5812.14     5892.96    363.48 o 
 -12   0   4     4941.27     5161.71    270.84 o 
 -11   0   4      676.12      722.75    166.47 o 
 -10   0   4      292.29      296.01    130.46 o 
  -9   0   4     1782.21     1817.87    151.99 o 
  -8   0   4      164.94      258.65    145.68 o 
  -7   0   4     2545.02     2323.99    165.66 o 
  -6   0   4      124.48      130.58    123.03 o 
  -5   0   4    24770.62    24590.28    310.68 o 
  -4   0   4      209.75      213.76     63.32 o 
  -3   0   4     1799.08     1855.32     62.72 o 
  -2   0   4     4806.73     5067.01     74.47 o 
  -1   0   4     5143.47     4991.49     56.34 o 
   0   0   4      304.59      399.63     50.84 o 
   1   0   4    21968.18    22542.25    106.41 o 
   2   0   4    36853.23    37907.09    187.88 o 
   3   0   4    63228.01    66537.10    245.74 o 
   4   0   4    22377.62    22648.26    144.88 o 
   5   0   4     1084.79      938.78     53.64 o 
   6   0   4     5074.64     5147.77    100.31 o 
   7   0   4     7329.36     7280.34    128.56 o 
   8   0   4     4547.61     4855.08    124.22 o 
   9   0   4     5752.93     6000.15    158.07 o 
  10   0   4      287.57      201.56    120.14 o 
  11   0   4     4292.42     4517.45    238.72 o 
  12   0   4     3940.06     4174.69    244.65 o 
  13   0   4       26.88        9.55    186.29 o 
  14   0   4     6124.72     5876.53    337.04 o 
  15   0   4      599.25      759.18    291.14 o 
 -14   1   4     4105.30     4168.68    369.97 o 
 -13   1   4     1514.29     1293.06    243.21 o 
 -12   1   4      724.71      785.90    216.94 o 
 -11   1   4      555.43      583.04    152.70 o 
 -10   1   4      176.42      179.47    139.96 o 
  -9   1   4      945.83      906.64    149.12 o 
  -8   1   4    16982.92    16597.34    299.49 o 
  -7   1   4     2047.80     2179.04    149.96 o 
  -6   1   4    23990.12    23736.34    300.97 o 
  -5   1   4    17505.42    17272.18    194.68 o 
  -4   1   4     1003.55      975.42     73.97 o 
  -3   1   4    28839.84    27937.68    191.39 o 
  -2   1   4       56.46       76.10     54.30 o 
  -1   1   4      156.84      149.26     48.68 o 
   0   1   4     7687.26     8015.10     86.16 o 
   1   1   4     4153.80     4269.69     46.28 o 
   2   1   4    24992.49    25132.30    145.43 o 
   3   1   4     9828.68     9908.46     77.20 o 
   4   1   4     2151.99     2295.38     56.99 o 
   5   1   4    21972.49    22738.12    155.47 o 
   6   1   4    39071.45    40283.62    214.25 o 
   7   1   4       55.07       72.72     67.22 o 
   8   1   4     9433.46     9720.85    173.00 o 
   9   1   4      421.75      391.80    100.97 o 
  10   1   4      100.98      258.94    101.78 o 
  11   1   4     4966.34     5249.59    202.17 o 
  12   1   4        7.04      103.90    166.93 o 
  13   1   4     3081.08     3379.18    238.73 o 
  14   1   4     3762.35     3677.65    296.32 o 
  15   1   4     2580.26     2876.28    378.93 o 
 -14   2   4     4019.20     4067.81    428.96 o 
 -13   2   4      547.74      480.17    209.86 o 
 -12   2   4     1583.80     1788.13    225.67 o 
 -11   2   4     2578.10     2665.58    223.85 o 
 -10   2   4     1283.78     1258.13    166.49 o 
  -9   2   4     5792.29     6050.52    210.00 o 
  -8   2   4      223.35      161.14    131.21 o 
  -7   2   4     8100.59     7460.94    134.33 o 
  -6   2   4     1602.16     1486.35     98.54 o 
  -5   2   4     1276.36     1448.72     97.15 o 
  -4   2   4     9319.62     9880.96    185.57 o 
  -3   2   4    11202.63    11545.47    159.53 o 
  -2   2   4      203.42      174.16     66.35 o 
  -1   2   4      338.44      343.82     62.65 o 
   0   2   4      625.68      726.49     60.65 o 
   1   2   4    28179.49    28338.38    132.36 o 
   2   2   4      236.26      236.16     37.53 o 
   3   2   4       92.61       90.82     33.39 o 
   4   2   4    42012.29    42156.44    194.22 o 
   5   2   4      128.95      153.24     40.29 o 
   6   2   4     8922.81     9081.37    110.44 o 
   7   2   4    19919.43    20139.58    186.51 o 
   8   2   4     3010.93     3128.01    103.66 o 
   9   2   4     8891.43     9027.47    158.93 o 
  10   2   4     7629.92     7664.42    180.42 o 
  11   2   4       66.32       79.36    116.97 o 
  12   2   4     5449.57     5687.00    240.62 o 
  13   2   4     4044.51     4360.60    252.23 o 
  14   2   4      257.66      174.72    187.54 o 
  15   2   4     2527.66     2723.03    369.05 o 
 -14   3   4      942.82     1095.00    337.99 o 
 -13   3   4     3942.54     3742.37    303.92 o 
 -12   3   4      722.11      515.95    199.83 o 
 -11   3   4     2407.78     2237.62    224.23 o 
 -10   3   4    10715.33    10432.02    321.51 o 
  -9   3   4      136.81       65.24    139.92 o 
  -8   3   4     7104.76     6894.79    212.18 o 
  -7   3   4    14234.85    14114.48    225.79 o 
  -6   3   4      333.82      396.42    113.75 o 
  -5   3   4      552.55      423.59    108.46 o 
  -4   3   4    15456.65    15678.67    232.84 o 
  -3   3   4     8199.11     8096.52    150.04 o 
  -2   3   4    38565.01    39713.48    311.75 o 
  -1   3   4    32569.70    33101.53    275.99 o 
   0   3   4    17955.30    18775.00    168.18 o 
   1   3   4    11197.89    11349.07    107.24 o 
   2   3   4        9.44       30.94     34.43 o 
   3   3   4    40446.81    40345.73    181.49 o 
   4   3   4     6305.06     5920.62     87.38 o 
   5   3   4      786.32      852.58     49.61 o 
   6   3   4     6003.45     6035.17     85.71 o 
   7   3   4     2875.14     2778.54     98.63 o 
   8   3   4     4297.10     4746.36    136.22 o 
   9   3   4     4953.65     5019.41    148.83 o 
  10   3   4      179.57      217.44    101.02 o 
  11   3   4     7521.71     7781.80    207.82 o 
  12   3   4     1914.46     1800.61    163.05 o 
  13   3   4     1184.93     1215.83    189.60 o 
  14   3   4     2515.24     2186.70    317.51 o 
  15   3   4     2821.58     2736.30    439.40 o 
  16   3   4      730.83      773.06    655.29 o 
 -14   4   4     2561.12     2290.24    522.50 o 
 -13   4   4     1693.06     1957.61    309.22 o 
 -12   4   4     3023.22     2874.54    254.09 o 
 -11   4   4     3401.17     3766.53    253.08 o 
 -10   4   4      229.84      263.06    181.26 o 
  -9   4   4     9423.33     9488.23    263.25 o 
  -8   4   4     3089.09     2779.14    173.56 o 
  -7   4   4      100.83      134.98    130.90 o 
  -6   4   4     5660.99     5074.98    175.47 o 
  -5   4   4     6027.10     5662.72    159.47 o 
  -4   4   4       66.41      134.34     89.38 o 
  -3   4   4     4379.39     4556.29    142.09 o 
  -2   4   4     6777.98     6808.75    172.02 o 
  -1   4   4     8325.88     8452.90    161.47 o 
   0   4   4    24056.63    24587.01    207.46 o 
   1   4   4      662.71      580.13     69.05 o 
   2   4   4    16020.53    16034.07    166.69 o 
   3   4   4      516.75      512.12     57.97 o 
   4   4   4     1724.86     1742.30     69.58 o 
   5   4   4     8058.26     8091.39    112.77 o 
   6   4   4      697.47      834.88     49.83 o 
   7   4   4     7412.29     7528.78    121.78 o 
   8   4   4    24095.17    24786.32    211.68 o 
   9   4   4      266.09      157.21     47.75 o 
  10   4   4    15257.97    15291.95    244.45 o 
  11   4   4     1421.54     1483.47    140.02 o 
  12   4   4     1787.98     1724.38    154.31 o 
  13   4   4     4468.20     4590.72    346.64 o 
  14   4   4      280.63      194.33    264.59 o 
  15   4   4     1353.76     1402.06    372.94 o 
  16   4   4     2924.66     2900.13    748.06 o 
 -13   5   4     1602.54     1683.27    309.52 o 
 -12   5   4     5809.68     5576.83    303.27 o 
 -11   5   4       95.61       13.87    202.05 o 
 -10   5   4     4775.55     4110.32    248.28 o 
  -9   5   4     2950.28     3044.09    224.75 o 
  -8   5   4      129.83       43.66    134.47 o 
  -7   5   4     9562.83     9573.33    245.96 o 
  -6   5   4     3422.70     2977.21    153.96 o 
  -5   5   4     7602.43     6843.02    174.28 o 
  -4   5   4     5171.12     5178.47    169.39 o 
  -3   5   4     2766.65     2391.19    145.73 o 
  -2   5   4    34885.97    34757.17    347.04 o 
  -1   5   4    28147.93    29843.70    310.10 o 
   0   5   4     1653.73     1736.34    110.82 o 
   1   5   4     8899.90     8611.83    165.92 o 
   2   5   4    15296.01    14510.54    202.60 o 
   3   5   4      255.88      269.41     44.88 o 
   4   5   4     4494.25     4537.78    121.38 o 
   5   5   4     2100.78     1859.32     94.79 o 
   6   5   4     6956.83     7058.13    112.25 o 
   7   5   4      917.78      859.58     60.64 o 
   8   5   4      550.76      610.83     69.11 o 
   9   5   4    16875.98    17569.15    221.50 o 
  10   5   4     1932.02     1987.86    127.52 o 
  11   5   4       68.31      135.49    114.42 o 
  12   5   4     7278.09     7500.56    271.10 o 
  13   5   4     1485.39     1300.96    202.54 o 
  14   5   4      154.12      171.25    271.52 o 
  15   5   4     6920.84     7366.09    544.70 o 
  16   5   4       30.98      235.54    598.71 o 
 -13   6   4     1795.77     2064.95    413.71 o 
 -12   6   4      335.61      276.31    284.28 o 
 -11   6   4     4420.46     4972.18    282.96 o 
 -10   6   4     6867.89     6359.06    292.53 o 
  -9   6   4      500.79      353.72    180.99 o 
  -8   6   4     4273.29     4403.54    237.33 o 
  -7   6   4      684.24      572.46    127.00 o 
  -6   6   4      191.18      127.36    124.86 o 
  -5   6   4     8746.02     8836.75    198.61 o 
  -4   6   4       23.66       18.83    119.93 o 
  -3   6   4     1902.83     1787.88    145.45 o 
  -2   6   4    13184.98    14079.30    272.01 o 
  -1   6   4      965.32     1136.22    130.22 o 
   0   6   4    12681.84    12749.01    205.89 o 
   1   6   4     4821.94     4770.74    106.56 o 
   2   6   4     5199.73     5210.84    128.93 o 
   3   6   4      312.32      320.49     57.67 o 
   4   6   4    21588.11    22324.96    245.74 o 
   5   6   4     6718.36     6650.51    154.91 o 
   6   6   4    15692.61    15466.05    194.14 o 
   7   6   4     1010.02     1004.02     61.82 o 
   8   6   4     6775.80     7012.65    143.60 o 
   9   6   4     1457.97     1528.30     97.73 o 
  10   6   4     1636.55     1722.04    115.16 o 
  11   6   4     3060.65     3422.39    169.92 o 
  12   6   4      913.52      848.21    161.79 o 
  13   6   4     3314.82     3615.97    249.06 o 
  14   6   4     3361.40     3406.03    336.92 o 
  15   6   4        7.22       23.84    296.76 o 
  16   6   4     4285.54     4054.83    543.87 o 
 -13   7   4      183.01       84.87    588.18 o 
 -12   7   4     1492.01     1671.09    321.62 o 
 -11   7   4     1427.34     1346.55    227.06 o 
 -10   7   4      307.06      328.50    200.46 o 
  -9   7   4     4109.48     4253.00    256.25 o 
  -8   7   4       66.44       67.78    158.55 o 
  -7   7   4     3210.72     3245.37    170.35 o 
  -6   7   4    13635.21    12755.67    243.03 o 
  -5   7   4       76.83      109.43    121.29 o 
  -4   7   4    19971.05    19059.19    339.57 o 
  -3   7   4    10814.25    10405.95    246.18 o 
  -2   7   4       93.26      173.71    121.38 o 
  -1   7   4    34092.93    34578.61    452.89 o 
   0   7   4     6488.75     6409.73    156.52 o 
   1   7   4      284.74      213.61     72.79 o 
   2   7   4     5552.91     5169.85    112.07 o 
   3   7   4     4823.08     4423.89    101.72 o 
   4   7   4    11030.62    10738.82    154.48 o 
   5   7   4     6714.30     6796.30    184.16 o 
   6   7   4     1305.96     1347.50    109.55 o 
   7   7   4     5759.61     5577.16    125.51 o 
   8   7   4     3238.61     3156.88    148.29 o 
   9   7   4      387.72      391.59     95.51 o 
  10   7   4     3483.92     3569.97    139.12 o 
  11   7   4     3607.36     3794.94    207.74 o 
  12   7   4      571.88      581.89    153.61 o 
  13   7   4     2101.57     2107.19    198.74 o 
  14   7   4       14.18       25.08    191.53 o 
  15   7   4     2037.67     2109.15    346.16 o 
  16   7   4     1410.06     1649.20    441.44 o 
 -12   8   4     5422.61     4984.88    507.10 o 
 -11   8   4      651.69      604.44    242.85 o 
 -10   8   4     2193.46     2069.03    238.52 o 
  -9   8   4     3582.28     3470.65    252.52 o 
  -8   8   4     1322.98     1278.06    183.28 o 
  -7   8   4      901.77      964.28    171.04 o 
  -6   8   4       27.50       68.85    117.24 o 
  -5   8   4      755.54      840.90    148.75 o 
  -4   8   4     8216.37     8159.91    248.10 o 
  -3   8   4     5267.37     5204.75    207.96 o 
  -2   8   4     4229.66     4587.09    175.34 o 
  -1   8   4     4041.79     3804.51    186.45 o 
   0   8   4     1325.02     1363.71    115.73 o 
   1   8   4    13473.76    13820.05    195.09 o 
   2   8   4     4924.98     4546.54    128.51 o 
   3   8   4     9728.61     9404.98    139.16 o 
   4   8   4     4404.91     4274.31    103.93 o 
   5   8   4       19.13       31.18     53.54 o 
   6   8   4    12351.06    12240.67    216.76 o 
   7   8   4     6279.84     6335.86    150.87 o 
   8   8   4      708.93      651.37     75.68 o 
   9   8   4     3054.81     3332.77    144.81 o 
  10   8   4     2524.93     2631.58    158.65 o 
  11   8   4     7435.30     7356.41    256.27 o 
  12   8   4     1466.66     1726.41    186.78 o 
  13   8   4      249.43      424.70    171.95 o 
  14   8   4     3240.68     3614.38    237.76 o 
  15   8   4      873.58      798.46    246.86 o 
  16   8   4        5.11     -153.70    400.09 o 
 -11   9   4     5193.56     5090.89    460.47 o 
 -10   9   4      462.61      534.30    257.78 o 
  -9   9   4      751.60      931.45    203.81 o 
  -8   9   4     9873.79     8843.25    297.83 o 
  -7   9   4     1263.51     1252.58    181.46 o 
  -6   9   4     6560.62     6712.69    224.09 o 
  -5   9   4     4215.84     4038.94    210.41 o 
  -4   9   4     3726.90     3302.01    200.19 o 
  -3   9   4     1823.98     2003.41    165.99 o 
  -2   9   4     3826.66     3447.33    180.28 o 
  -1   9   4       44.82       70.52    141.73 o 
   0   9   4    18951.04    19439.58    292.54 o 
   1   9   4      127.88      206.92     94.64 o 
   2   9   4    16252.75    15755.86    216.70 o 
   3   9   4    21592.89    21719.97    244.69 o 
   4   9   4     1444.05     1476.04     91.99 o 
   5   9   4     5076.80     4928.52    137.80 o 
   6   9   4    11271.63    11339.70    193.50 o 
   7   9   4       57.56       68.11    129.91 o 
   8   9   4     1563.54     1553.98    155.23 o 
   9   9   4     5477.06     5751.04    210.42 o 
  10   9   4      956.17      968.87    154.95 o 
  11   9   4     3359.42     3455.90    234.17 o 
  12   9   4       34.24       37.93    202.18 o 
  13   9   4     2208.13     2179.68    231.62 o 
  14   9   4     1081.41     1099.23    215.41 o 
  15   9   4      391.12      464.29    238.37 o 
 -11  10   4     3442.55     2881.71    800.69 o 
 -10  10   4       44.67      -92.17    282.07 o 
  -9  10   4     1287.85      995.63    244.56 o 
  -8  10   4      548.99      494.29    203.94 o 
  -7  10   4     3019.65     3205.95    241.45 o 
  -6  10   4     3580.06     3397.25    214.43 o 
  -5  10   4      159.49      155.89    163.18 o 
  -4  10   4     8367.16     8524.69    251.25 o 
  -3  10   4     2701.63     2876.14    180.21 o 
  -2  10   4      279.49      199.64    141.75 o 
  -1  10   4     3943.87     3782.26    212.47 o 
   0  10   4      427.39      459.87    132.71 o 
   1  10   4     4116.01     4168.88    152.10 o 
   2  10   4     8095.41     7631.70    173.06 o 
   3  10   4       22.58       31.37     86.72 o 
   4  10   4     6495.15     6282.94    145.30 o 
   5  10   4     4760.37     4636.22    179.69 o 
   6  10   4     1597.83     1622.46    115.96 o 
   7  10   4     8644.93     9032.10    242.64 o 
   8  10   4      543.87      667.72    145.00 o 
   9  10   4     4305.55     4649.41    200.78 o 
  10  10   4     8864.22     8538.94    269.22 o 
  11  10   4       16.04      -14.04    176.45 o 
  12  10   4     2388.89     2392.62    246.95 o 
  13  10   4     4018.90     3840.78    347.35 o 
  14  10   4       13.53       48.71    238.16 o 
  15  10   4     1598.52     1819.09    342.08 o 
 -10  11   4     4593.02     4432.77    607.66 o 
  -9  11   4      100.28       14.05    278.97 o 
  -8  11   4     1901.80     1622.48    253.11 o 
  -7  11   4     4724.29     4692.79    308.57 o 
  -6  11   4      283.76      156.50    233.81 o 
  -5  11   4     6173.23     6307.25    377.81 o 
  -4  11   4     4703.51     4947.30    289.76 o 
  -3  11   4      187.28      219.87    135.86 o 
  -2  11   4     4688.10     4938.79    205.86 o 
  -1  11   4     1549.22     1677.40    145.73 o 
   0  11   4     8434.07     8766.93    241.40 o 
   1  11   4     5888.75     5677.96    173.65 o 
   2  11   4      440.61      251.31    112.00 o 
   3  11   4     3432.11     3815.60    154.26 o 
   4  11   4    10948.23    10317.72    228.90 o 
   5  11   4      772.72      772.16    123.43 o 
   6  11   4     4912.05     5174.03    168.18 o 
   7  11   4      864.58      870.30    138.23 o 
   8  11   4     1372.93     1619.21    203.73 o 
   9  11   4     6136.01     5933.93    311.38 o 
  10  11   4       62.65       -4.77    177.05 o 
  11  11   4     4266.09     4560.28    346.21 o 
  12  11   4     3895.10     3826.94    344.89 o 
  13  11   4      405.42      337.06    269.45 o 
  14  11   4     1509.48     1418.90    267.68 o 
  15  11   4     2233.34     1571.33    351.98 o 
  -9  12   4     2670.73     3087.84    477.37 o 
  -8  12   4     3528.74     3705.98    308.04 o 
  -7  12   4      201.69      166.46    235.12 o 
  -6  12   4     5988.98     5986.91    355.01 o 
  -5  12   4     3712.82     4034.50    350.92 o 
  -4  12   4      385.97      400.72    211.44 o 
  -3  12   4     6177.64     5756.84    312.55 o 
  -2  12   4       65.08       65.52    198.97 o 
  -1  12   4      853.42      993.88    165.92 o 
   0  12   4      498.37      508.18    134.84 o 
   1  12   4      274.82      319.67    128.56 o 
   2  12   4     3434.57     3389.83    186.54 o 
   3  12   4     2649.69     2480.14    175.82 o 
   4  12   4     1861.69     1852.75    163.34 o 
   5  12   4    12273.15    12720.81    359.64 o 
   6  12   4     1659.43     1560.91    185.68 o 
   7  12   4     1602.56     1854.13    197.27 o 
   8  12   4     9914.89     9858.33    338.25 o 
   9  12   4        3.60       25.33    209.77 o 
  10  12   4     2709.57     3000.41    276.91 o 
  11  12   4     4428.32     4742.73    361.11 o 
  12  12   4      969.59      768.26    286.96 o 
  13  12   4     1521.16     1616.30    313.22 o 
  14  12   4     1804.09     1670.95    450.60 o 
  -8  13   4       91.67      152.93    366.26 o 
  -7  13   4     2626.73     2577.85    292.27 o 
  -6  13   4     2156.81     2919.05    314.22 o 
  -5  13   4     1323.79     1419.58    307.03 o 
  -4  13   4     6849.51     7001.57    411.03 o 
  -3  13   4      707.63      763.93    226.76 o 
  -2  13   4     4288.54     4492.98    277.58 o 
  -1  13   4     7898.75     8046.92    344.04 o 
   0  13   4      345.05      240.52    164.17 o 
   1  13   4     7833.57     7235.17    292.65 o 
   2  13   4     1898.41     2162.81    204.53 o 
   3  13   4       14.90      -18.94    162.49 o 
   4  13   4     2303.39     2413.41    179.58 o 
   5  13   4     1275.52     1220.83    187.30 o 
   6  13   4      739.65      764.99    178.25 o 
   7  13   4     2691.46     2557.54    243.18 o 
   8  13   4      108.37       56.43    234.07 o 
   9  13   4     4232.04     4597.98    320.04 o 
  10  13   4     1914.39     1752.97    259.51 o 
  11  13   4        7.91     -131.60    273.39 o 
  12  13   4     3639.92     4261.29    384.54 o 
  13  13   4     1319.77     1189.21    368.12 o 
  14  13   4      283.07       25.00    555.95 o 
  -7  14   4     2847.76     2412.87    491.14 o 
  -6  14   4      907.15      983.83    333.31 o 
  -5  14   4     3060.93     3205.47    442.97 o 
  -4  14   4       51.27      150.73    336.13 o 
  -3  14   4      528.34      374.06    303.95 o 
  -2  14   4     3990.93     3940.20    344.89 o 
  -1  14   4       24.25       63.10    256.44 o 
   0  14   4     5340.36     5000.13    328.46 o 
   1  14   4     3191.57     3499.57    291.34 o 
   2  14   4      746.64      941.44    196.30 o 
   3  14   4     5057.08     5119.02    258.42 o 
   4  14   4     2954.50     3138.17    269.91 o 
   5  14   4     1880.95     1991.32    247.58 o 
   6  14   4     2867.73     2791.84    261.29 o 
   7  14   4      344.69      243.50    254.59 o 
   8  14   4     2243.10     2222.57    280.25 o 
   9  14   4     1770.60     1790.28    268.03 o 
  10  14   4      145.82      207.54    244.63 o 
  11  14   4     1648.71     1925.40    335.72 o 
  12  14   4      756.43      979.30    303.38 o 
  13  14   4     1490.39     2077.73    671.74 o 
  -6  15   4     4106.59     3804.11    553.35 o 
  -5  15   4      820.09      796.65    385.67 o 
  -4  15   4     3586.29     4115.93    412.04 o 
  -3  15   4     4229.38     4454.96    469.71 o 
  -2  15   4        1.82      -52.41    345.32 o 
  -1  15   4     5930.90     5469.61    392.42 o 
   0  15   4     4934.95     4789.45    334.90 o 
   1  15   4       41.40       88.34    247.34 o 
   2  15   4     4239.24     4044.63    315.92 o 
   3  15   4      196.31      403.32    223.14 o 
   4  15   4      650.02      736.14    230.21 o 
   5  15   4     5432.19     5039.08    312.73 o 
   6  15   4        8.09      -40.67    257.99 o 
   7  15   4     3865.78     3694.59    323.11 o 
   8  15   4     2734.23     3111.50    317.40 o 
   9  15   4       18.87       40.95    265.78 o 
  10  15   4     2588.47     2595.15    302.46 o 
  11  15   4      701.76      741.82    324.92 o 
  12  15   4      129.73     -261.85    562.53 o 
  -5  16   4     1145.07     1012.55    657.93 o 
  -4  16   4     1600.13     1369.58    471.56 o 
  -3  16   4       69.01      -79.61    366.53 o 
  -2  16   4     4679.44     5223.20    758.48 o 
  -1  16   4     4054.57     4389.35    409.12 o 
   0  16   4      377.84      548.58    256.22 o 
   1  16   4     3636.32     4027.64    335.16 o 
   2  16   4     4102.07     4206.81    393.33 o 
   3  16   4     2481.67     2214.12    332.12 o 
   4  16   4     1056.58     1113.94    317.31 o 
   5  16   4       73.01      167.27    287.47 o 
   6  16   4     2463.17     2127.87    314.62 o 
   7  16   4     2205.25     2373.58    320.69 o 
   8  16   4       12.18      201.01    272.84 o 
   9  16   4     2479.54     2536.78    329.56 o 
  10  16   4     1432.77     1405.04    298.51 o 
  11  16   4     1225.56     1331.64    636.21 o 
  -3  17   4     3451.51     3462.66    786.88 o 
  -2  17   4     1360.30      944.76    442.30 o 
  -1  17   4       11.01       57.01    345.18 o 
   0  17   4     2321.10     2420.50    357.21 o 
   1  17   4      737.25      677.22    329.76 o 
   2  17   4     1512.57     1729.75    338.34 o 
   3  17   4     5094.72     5048.87    435.19 o 
   4  17   4      285.34      279.49    312.39 o 
   5  17   4      643.89      530.89    323.80 o 
   6  17   4     6839.04     7105.23    426.38 o 
   7  17   4        9.31      163.52    299.56 o 
   8  17   4     2859.51     2717.31    338.05 o 
   9  17   4      731.15      519.19    358.72 o 
  10  17   4      360.66      437.75    429.35 o 
   2  18   4     1718.96     1491.49    508.23 o 
   3  18   4      416.22       58.20    334.31 o 
   4  18   4     2098.12     1903.75    381.85 o 
   5  18   4      533.78      657.08    411.73 o 
   6  18   4      111.35       80.01    398.73 o 
   7  18   4     6048.32     7052.14    570.57 o 
   8  18   4     1257.05     2253.39    865.17 o 
  -6 -16   5     2130.39     2140.23    689.51 o 
  -5 -16   5     1836.00     1774.97    408.14 o 
  -4 -16   5      189.62      141.02    349.85 o 
  -3 -16   5     3496.37     3442.86    429.47 o 
  -2 -16   5     2096.81     2559.67    516.60 o 
  -1 -16   5       44.82     -184.88    703.32 o 
   0 -16   5     2304.13     2554.06    838.85 o 
   1 -16   5     1090.89      907.17    485.52 o 
  -8 -15   5      254.98      193.43    569.11 o 
  -7 -15   5     1767.68     1816.20    354.29 o 
  -6 -15   5     2274.35     1921.55    305.51 o 
  -5 -15   5      128.20       56.48    241.01 o 
  -4 -15   5     1591.87     1459.83    259.93 o 
  -3 -15   5     1408.63     1374.28    259.36 o 
  -2 -15   5      802.34      841.28    273.03 o 
  -1 -15   5     1904.28     1870.68    402.20 o 
   0 -15   5     1183.22     1006.10    383.59 o 
   1 -15   5     2470.78     2280.99    371.95 o 
   2 -15   5     2999.29     3151.05    391.09 o 
   3 -15   5        8.42       76.16    270.78 o 
   4 -15   5     1393.85     1341.60    321.46 o 
 -10 -14   5     3777.25     3775.17    763.85 o 
  -9 -14   5       16.75      188.45    437.21 o 
  -8 -14   5     3002.18     3182.96    357.23 o 
  -7 -14   5     1761.74     1692.88    302.63 o 
  -6 -14   5       27.89      -53.08    224.91 o 
  -5 -14   5     4736.00     4592.65    308.57 o 
  -4 -14   5      639.47      638.04    228.53 o 
  -3 -14   5       23.96       34.17    230.94 o 
  -2 -14   5     7917.21     7818.74    360.97 o 
  -1 -14   5     1731.28     1899.08    309.85 o 
   0 -14   5     1210.58     1107.51    321.93 o 
   1 -14   5     3319.00     3684.83    330.09 o 
   2 -14   5       69.99      175.39    250.22 o 
   3 -14   5     2456.61     2615.12    314.61 o 
   4 -14   5     2026.06     1942.53    304.42 o 
   5 -14   5       22.77       21.84    257.45 o 
   6 -14   5     1554.08     1385.11    509.10 o 
 -11 -13   5     2038.24     1827.69    844.12 o 
 -10 -13   5     2974.99     3156.22    513.17 o 
  -9 -13   5     1002.52     1039.96    280.01 o 
  -8 -13   5     1283.35     1490.87    322.49 o 
  -7 -13   5      117.26      175.67    253.60 o 
  -6 -13   5     3642.42     3380.96    302.45 o 
  -5 -13   5      996.26      719.72    245.32 o 
  -4 -13   5      413.14      527.51    218.96 o 
  -3 -13   5     3866.69     3916.79    284.74 o 
  -2 -13   5     1568.71     1578.26    235.79 o 
  -1 -13   5     7976.11     7783.44    369.68 o 
   0 -13   5     2681.46     2655.18    230.17 o 
   1 -13   5      373.39      228.44    211.20 o 
   2 -13   5     2952.32     3080.74    295.00 o 
   3 -13   5     1031.53     1070.78    264.86 o 
   4 -13   5       13.44      -25.66    257.23 o 
   5 -13   5     4930.00     4593.70    363.16 o 
   6 -13   5      372.71      397.76    261.85 o 
   7 -13   5     1244.66     1002.26    406.84 o 
 -12 -12   5     2568.63     2282.34    704.64 o 
 -11 -12   5      121.48      219.28    409.92 o 
 -10 -12   5     1345.82     1313.92    289.15 o 
  -9 -12   5     5100.34     5203.32    363.81 o 
  -8 -12   5        5.41       32.47    213.53 o 
  -7 -12   5      242.72      113.61    236.46 o 
  -6 -12   5     3227.96     3270.11    287.40 o 
  -5 -12   5       14.71      -36.93    227.61 o 
  -4 -12   5     5808.80     5679.49    332.04 o 
  -3 -12   5      596.76      601.38    231.86 o 
  -2 -12   5     3047.20     2999.57    215.33 o 
  -1 -12   5     5182.33     5070.08    240.08 o 
   0 -12   5        1.61       37.12    158.58 o 
   1 -12   5     5034.70     4998.42    274.01 o 
   2 -12   5     9340.00     9818.56    406.20 o 
   3 -12   5       27.43      -25.46    237.30 o 
   4 -12   5     6374.69     6705.18    372.63 o 
   5 -12   5     2429.30     2627.32    307.58 o 
   6 -12   5     1935.48     1779.34    245.69 o 
   7 -12   5      932.59      886.92    269.78 o 
   8 -12   5      473.81      853.48    420.03 o 
 -12 -11   5     1625.47     1130.32    605.29 o 
 -11 -11   5     1443.43     1364.83    284.54 o 
 -10 -11   5      473.62      520.99    259.42 o 
  -9 -11   5        3.41      -18.25    209.82 o 
  -8 -11   5     2534.38     2381.48    247.59 o 
  -7 -11   5     3810.67     3934.20    297.06 o 
  -6 -11   5      916.97      945.59    230.54 o 
  -5 -11   5     5649.63     5582.54    318.78 o 
  -4 -11   5      242.58      233.17    219.03 o 
  -3 -11   5     4384.48     4275.02    242.43 o 
  -2 -11   5      324.95      317.65    148.33 o 
  -1 -11   5      359.79      253.28    152.70 o 
   0 -11   5      975.61     1002.70    159.47 o 
   1 -11   5     5709.79     5821.14    248.26 o 
   2 -11   5      165.45       64.54    215.17 o 
   3 -11   5     9833.81    10236.87    406.66 o 
   4 -11   5     1124.25      937.80    247.19 o 
   5 -11   5     2756.44     2818.53    288.30 o 
   6 -11   5     8677.10     8660.63    351.55 o 
   7 -11   5       25.32      -32.12    262.00 o 
   8 -11   5     1479.95     1522.43    282.03 o 
   9 -11   5     2353.69     2360.43    458.94 o 
 -13 -10   5       13.03      305.94    639.50 o 
 -12 -10   5      863.60      886.30    322.24 o 
 -11 -10   5     2097.85     2147.59    294.15 o 
 -10 -10   5       36.23       88.43    246.91 o 
  -9 -10   5      940.91     1065.68    215.37 o 
  -8 -10   5     7036.11     7118.61    318.97 o 
  -7 -10   5      980.48     1043.42    224.89 o 
  -6 -10   5     8407.84     7811.39    343.61 o 
  -5 -10   5     3433.63     3342.83    265.83 o 
  -4 -10   5    10130.18     9989.21    302.78 o 
  -3 -10   5     2833.79     2647.09    175.01 o 
  -2 -10   5      495.29      448.68    146.36 o 
  -1 -10   5      885.74      864.16    159.20 o 
   0 -10   5     5318.24     5495.71    237.21 o 
   1 -10   5      919.35      871.41    165.59 o 
   2 -10   5     5902.65     5853.24    231.76 o 
   3 -10   5     4339.80     4546.42    298.05 o 
   4 -10   5      385.81      453.21    227.31 o 
   5 -10   5     4042.88     3750.82    299.59 o 
   6 -10   5      415.46      568.96    206.55 o 
   7 -10   5     3468.28     3421.54    301.37 o 
   8 -10   5     2298.50     2559.89    285.32 o 
   9 -10   5       71.70      137.76    266.94 o 
  10 -10   5     2803.94     2540.25    754.64 o 
 -13  -9   5      657.74      622.69    458.26 o 
 -12  -9   5     1946.94     1962.91    341.60 o 
 -11  -9   5       70.39       -5.03    254.62 o 
 -10  -9   5     4387.51     4867.29    292.54 o 
  -9  -9   5     2458.44     2624.09    223.37 o 
  -8  -9   5     1115.55      979.82    186.71 o 
  -7  -9   5     9465.30     9526.57    300.34 o 
  -6  -9   5     2966.03     2771.56    215.59 o 
  -5  -9   5     1169.67     1089.69    171.45 o 
  -4  -9   5     4921.75     4397.45    268.47 o 
  -3  -9   5      273.28      229.58    147.93 o 
  -2  -9   5      425.47      404.52    140.01 o 
  -1  -9   5     2528.19     2507.94    182.63 o 
   0  -9   5     4646.76     4664.76    172.49 o 
   1  -9   5     7325.27     7249.52    218.76 o 
   2  -9   5       56.79      112.57    113.33 o 
   3  -9   5     9059.06     9602.13    231.32 o 
   4  -9   5     4674.23     4618.86    250.21 o 
   5  -9   5     2821.67     2717.14    247.11 o 
   6  -9   5     3993.25     4017.76    255.17 o 
   7  -9   5     8129.56     7843.30    318.94 o 
   8  -9   5     1142.44     1138.31    242.18 o 
   9  -9   5     1834.04     1518.75    270.21 o 
  10  -9   5     1831.32     1960.41    319.84 o 
  11  -9   5      288.86      316.46    700.69 o 
 -14  -8   5     2355.45     2718.55    774.38 o 
 -13  -8   5     2094.82     2153.01    422.48 o 
 -12  -8   5       46.61       49.84    254.79 o 
 -11  -8   5     1564.96     1590.91    216.40 o 
 -10  -8   5     3814.65     3770.27    243.88 o 
  -9  -8   5     1470.27     1338.41    195.41 o 
  -8  -8   5    12201.49    11476.09    323.57 o 
  -7  -8   5      207.71      150.20    123.93 o 
  -6  -8   5      975.47     1150.15    141.05 o 
  -5  -8   5     9210.99     8963.87    236.38 o 
  -4  -8   5     2461.62     2378.57    114.89 o 
  -3  -8   5    11666.40    11493.33    184.09 o 
  -2  -8   5    10001.48     9976.47    184.21 o 
  -1  -8   5        9.72       13.68     53.17 o 
   0  -8   5     8902.18     8671.09    214.22 o 
   1  -8   5     5623.27     5655.69    196.67 o 
   2  -8   5      631.10      623.16    120.67 o 
   3  -8   5     3115.31     3262.87    156.58 o 
   4  -8   5       25.57       82.18    159.51 o 
   5  -8   5     4507.25     4579.31    233.31 o 
   6  -8   5     5505.85     5463.84    241.04 o 
   7  -8   5      239.68      247.20    184.38 o 
   8  -8   5     5747.99     5605.07    321.78 o 
   9  -8   5     1721.62     1854.87    264.38 o 
  10  -8   5      679.11      891.48    256.07 o 
  11  -8   5     4323.86     3947.53    377.38 o 
 -14  -7   5     1772.08     1759.22    344.34 o 
 -13  -7   5       88.19        8.75    281.77 o 
 -12  -7   5     2276.44     1921.66    290.40 o 
 -11  -7   5     5367.65     5484.21    243.69 o 
 -10  -7   5      728.50      676.40    186.40 o 
  -9  -7   5     7858.11     8045.10    313.38 o 
  -8  -7   5      141.56       92.44    123.50 o 
  -7  -7   5      142.75      129.21    126.43 o 
  -6  -7   5     2831.02     2673.30    136.80 o 
  -5  -7   5      125.79      122.20     71.31 o 
  -4  -7   5     5108.44     4897.35    138.27 o 
  -3  -7   5    10659.36    10699.16    182.71 o 
  -2  -7   5     8378.60     8338.42    161.27 o 
  -1  -7   5    10220.18    10014.94    148.36 o 
   0  -7   5     6239.72     6137.44    179.24 o 
   1  -7   5     1711.81     1534.12    103.96 o 
   2  -7   5     6370.77     6493.82    205.35 o 
   3  -7   5      173.76      199.71    104.70 o 
   4  -7   5     3386.99     3340.36    139.80 o 
   5  -7   5     1174.10     1038.10    169.72 o 
   6  -7   5      200.16      206.25    151.75 o 
   7  -7   5     6229.79     6043.04    241.99 o 
   8  -7   5     3140.20     3272.73    245.33 o 
   9  -7   5     5033.24     5139.86    311.39 o 
  10  -7   5     3513.08     3765.38    307.48 o 
  11  -7   5      906.53     1072.91    281.64 o 
  12  -7   5     5658.38     5368.44    393.15 o 
 -14  -6   5     1222.59     1306.52    288.75 o 
 -13  -6   5     4621.36     4758.05    327.97 o 
 -12  -6   5      442.14      521.38    198.46 o 
 -11  -6   5     1395.80     1342.53    212.37 o 
 -10  -6   5     5523.99     5552.64    233.84 o 
  -9  -6   5      506.94      481.67    154.82 o 
  -8  -6   5     1391.91     1434.39    132.06 o 
  -7  -6   5     9301.53     9296.95    196.39 o 
  -6  -6   5      108.29      112.55     93.51 o 
  -5  -6   5     6107.14     5772.14    146.32 o 
  -4  -6   5    11945.33    11795.76    247.92 o 
  -3  -6   5        5.01       31.49     73.56 o 
  -2  -6   5    15258.03    15430.21    211.48 o 
  -1  -6   5     9451.76     9266.05    164.33 o 
   0  -6   5      400.23      422.45     77.90 o 
   1  -6   5    17546.70    18374.31    269.96 o 
   2  -6   5       26.29       46.91     41.19 o 
   3  -6   5     2236.15     2034.76    108.80 o 
   4  -6   5     8092.00     8149.50    142.99 o 
   5  -6   5      312.78      404.29    142.32 o 
   6  -6   5     5710.57     5723.82    222.33 o 
   7  -6   5     4136.80     4110.61    205.96 o 
   8  -6   5      219.88      234.74    186.00 o 
   9  -6   5     9920.34     9225.64    328.53 o 
  10  -6   5       25.59        6.37    219.48 o 
  11  -6   5      582.03      517.67    270.55 o 
  12  -6   5      462.90      428.82    278.05 o 
 -14  -5   5     2073.25     2467.29    289.27 o 
 -13  -5   5     2610.46     2848.60    284.10 o 
 -12  -5   5      339.77      145.07    196.46 o 
 -11  -5   5     2276.75     2186.21    221.13 o 
 -10  -5   5     3404.94     3458.30    229.15 o 
  -9  -5   5       61.74       25.39    143.76 o 
  -8  -5   5      546.08      486.53    126.95 o 
  -7  -5   5       39.93       14.21     92.28 o 
  -6  -5   5     9491.90     9304.27    182.87 o 
  -5  -5   5     2593.10     2547.65     98.99 o 
  -4  -5   5     2068.87     1878.20    114.03 o 
  -3  -5   5    15069.02    14005.88    198.34 o 
  -2  -5   5     6706.58     7095.15    146.62 o 
  -1  -5   5    20624.41    20975.32    269.90 o 
   0  -5   5    10854.89    10855.87    178.50 o 
   1  -5   5     1098.80     1303.99     90.52 o 
   2  -5   5      221.57      193.35     76.57 o 
   3  -5   5     5709.48     5390.34    108.26 o 
   4  -5   5      166.16      159.29     50.89 o 
   5  -5   5     5004.57     4902.38    149.82 o 
   6  -5   5     3142.35     3222.00    179.39 o 
   7  -5   5     2551.62     2479.57    173.99 o 
   8  -5   5    11346.95    11886.48    338.72 o 
   9  -5   5      935.44      921.04    195.16 o 
  10  -5   5     3114.03     3161.39    243.82 o 
  11  -5   5     2634.37     2547.61    268.20 o 
  12  -5   5     1480.53     1436.18    298.02 o 
  13  -5   5     4492.37     4525.68    386.00 o 
 -15  -4   5     2399.89     2597.01    505.42 o 
 -14  -4   5      576.77      748.10    241.95 o 
 -13  -4   5       39.76      -87.11    207.09 o 
 -12  -4   5     6226.56     6517.79    299.71 o 
 -11  -4   5       36.33      -11.87    185.52 o 
 -10  -4   5     3330.62     3308.26    225.63 o 
  -9  -4   5     6345.08     6370.19    253.16 o 
  -8  -4   5      425.69      398.86    100.92 o 
  -7  -4   5     4255.70     4460.39    144.04 o 
  -6  -4   5     3112.59     2980.28     96.34 o 
  -5  -4   5       37.28       62.40     56.63 o 
  -4  -4   5     5910.94     5563.84    141.27 o 
  -3  -4   5    12036.35    12335.92    227.96 o 
  -2  -4   5       53.88       63.99     62.37 o 
  -1  -4   5    42999.10    43095.65    374.01 o 
   0  -4   5       61.22       89.65    105.10 o 
   1  -4   5     6816.82     6599.15    156.53 o 
   2  -4   5    20346.00    19898.44    219.41 o 
   3  -4   5      362.85      371.82     52.36 o 
   4  -4   5     5099.95     4945.98     94.52 o 
   5  -4   5    17654.55    17534.79    248.35 o 
   6  -4   5     2446.60     2310.84     92.74 o 
   7  -4   5     3653.46     3522.94    168.90 o 
   8  -4   5     1178.48     1016.16    142.22 o 
   9  -4   5       95.05      104.59    169.68 o 
  10  -4   5     2901.92     3171.40    236.00 o 
  11  -4   5       29.71      109.73    191.31 o 
  12  -4   5     2102.72     2313.76    310.49 o 
  13  -4   5     2017.37     2209.16    325.34 o 
  14  -4   5     1289.77      850.13    480.02 o 
 -15  -3   5     2267.21     2279.30    500.43 o 
 -14  -3   5        7.72       36.03    227.99 o 
 -13  -3   5     2315.16     2282.32    237.12 o 
 -12  -3   5     2468.31     2574.04    232.56 o 
 -11  -3   5      531.31      449.83    190.04 o 
 -10  -3   5     6117.69     5899.48    263.35 o 
  -9  -3   5      121.64      154.14    111.60 o 
  -8  -3   5    12906.82    13160.15    243.34 o 
  -7  -3   5     1939.46     1778.24     91.13 o 
  -6  -3   5      315.77      352.31     82.40 o 
  -5  -3   5    12362.92    12193.56    170.15 o 
  -4  -3   5       79.78       55.73     76.07 o 
  -3  -3   5     3605.44     3557.38    102.15 o 
  -2  -3   5     3827.06     3853.47    107.23 o 
  -1  -3   5       60.71       69.35     67.32 o 
   0  -3   5     1924.92     1999.54    114.76 o 
   1  -3   5     1433.14     1516.00    106.63 o 
   2  -3   5      107.47       91.00     79.27 o 
   3  -3   5    35887.50    35799.46    235.68 o 
   4  -3   5     2693.38     2697.46     73.69 o 
   5  -3   5    11595.30    11585.42    189.19 o 
   6  -3   5    16288.25    16209.57    237.53 o 
   7  -3   5     1643.59     1821.54    131.70 o 
   8  -3   5       82.15       86.46    104.87 o 
   9  -3   5    14070.17    14438.21    318.08 o 
  10  -3   5      285.20      201.33    180.05 o 
  11  -3   5     2458.50     2693.56    232.08 o 
  12  -3   5     5777.80     5348.43    350.29 o 
  13  -3   5       11.25       46.36    254.99 o 
  14  -3   5     2883.45     2955.57    352.72 o 
 -15  -2   5      745.06      580.62    452.61 o 
 -14  -2   5     2379.86     2831.12    271.59 o 
 -13  -2   5     1906.24     1750.52    230.26 o 
 -12  -2   5     1818.82     2098.86    228.18 o 
 -11  -2   5     9499.49     9751.31    323.22 o 
 -10  -2   5      483.13      390.14    147.98 o 
  -9  -2   5     2750.64     2788.04    153.80 o 
  -8  -2   5    13650.74    13486.65    249.31 o 
  -7  -2   5       21.43       22.71    105.18 o 
  -6  -2   5     7148.96     6992.03    133.97 o 
  -5  -2   5     2905.28     2728.71    106.39 o 
  -4  -2   5     4263.17     4271.79    102.82 o 
  -3  -2   5     6063.64     6080.50     98.21 o 
  -2  -2   5     2081.40     2093.33     75.92 o 
  -1  -2   5     7020.56     6627.96    122.53 o 
   0  -2   5    15940.86    15728.59    189.11 o 
   1  -2   5      367.72      449.23     76.08 o 
   2  -2   5    65762.80    66723.83    393.12 o 
   3  -2   5    17287.93    18286.35    159.59 o 
   4  -2   5       31.92       67.89     49.84 o 
   5  -2   5     4148.27     3805.21     91.26 o 
   6  -2   5     2980.46     2967.53    123.88 o 
   7  -2   5     3052.15     3008.02    125.98 o 
   8  -2   5     2331.88     2120.00     86.60 o 
   9  -2   5       38.16      132.44    149.14 o 
  10  -2   5     6878.55     7225.64    250.36 o 
  11  -2   5     3415.75     3582.55    239.27 o 
  12  -2   5     1410.36     1423.34    213.45 o 
  13  -2   5     3257.41     3299.03    323.75 o 
  14  -2   5     2783.00     2694.49    326.27 o 
  15  -2   5      362.96      -20.89    452.68 o 
 -15  -1   5     1933.39     1700.08    667.14 o 
 -14  -1   5      575.60      491.34    259.69 o 
 -13  -1   5      809.80      754.14    224.21 o 
 -12  -1   5     3430.77     3380.44    251.88 o 
 -11  -1   5      580.05      531.33    172.57 o 
 -10  -1   5     1529.47     1351.83    181.17 o 
  -9  -1   5     4092.09     4058.40    185.40 o 
  -8  -1   5       82.87      108.35    123.16 o 
  -7  -1   5    27545.66    27104.19    340.09 o 
  -6  -1   5     6842.89     6854.09    184.93 o 
  -5  -1   5     3445.16     3441.18     97.49 o 
  -4  -1   5     4357.17     4453.41    105.64 o 
  -3  -1   5       21.07       60.77     45.18 o 
  -2  -1   5      123.06      153.04     48.61 o 
  -1  -1   5     5695.96     5492.14     76.99 o 
   0  -1   5     3567.72     3456.35     99.01 o 
   1  -1   5    27883.20    28135.54    185.25 o 
   2  -1   5     4184.41     4272.45     84.41 o 
   3  -1   5     4034.16     4290.06     89.73 o 
   4  -1   5    48477.76    49915.35    255.97 o 
   5  -1   5      961.31      915.32     53.10 o 
   6  -1   5      179.29      153.60     43.26 o 
   7  -1   5     9859.32     9599.47    168.67 o 
   8  -1   5        2.32       12.40     62.01 o 
   9  -1   5    11453.88    11596.06    223.43 o 
  10  -1   5     4840.04     4797.42    212.49 o 
  11  -1   5      549.33      477.79    155.82 o 
  12  -1   5     5348.18     5323.92    271.22 o 
  13  -1   5     3473.83     3812.40    325.31 o 
  14  -1   5     2144.62     2258.98    280.96 o 
  15  -1   5     3784.80     3864.70    354.20 o 
 -15   0   5     1256.23      707.93    652.00 o 
 -14   0   5     3221.50     3428.84    312.41 o 
 -13   0   5     1768.17     1848.35    284.50 o 
 -12   0   5      664.59      522.07    212.85 o 
 -11   0   5     4844.35     4963.13    251.72 o 
 -10   0   5     1338.01     1318.37    153.25 o 
  -9   0   5      774.53      810.17    140.18 o 
  -8   0   5     6090.34     6026.57    206.88 o 
  -7   0   5     6975.39     6750.42    200.68 o 
  -6   0   5     5487.42     5624.29    178.35 o 
  -5   0   5    11035.00    11091.28    170.98 o 
  -4   0   5    28275.77    27886.07    231.74 o 
  -3   0   5    10645.69    10157.85    111.58 o 
  -2   0   5    19832.01    19815.61    146.85 o 
  -1   0   5     2321.25     2541.57     58.58 o 
   0   0   5    15745.64    16246.48    154.91 o 
   1   0   5     6245.92     5933.14     69.76 o 
   2   0   5     9896.44    10274.83     90.29 o 
   3   0   5    11584.35    12342.35    123.01 o 
   4   0   5     2766.19     2772.03     74.55 o 
   5   0   5     8935.55     9254.43    118.39 o 
   6   0   5    10127.74     9730.52    114.63 o 
   7   0   5      309.94      309.05     62.60 o 
   8   0   5    24819.72    25146.84    225.56 o 
   9   0   5      922.82      938.28     99.24 o 
  10   0   5      362.93      396.00    141.55 o 
  11   0   5    11330.88    11794.56    292.08 o 
  12   0   5     1669.79     1646.45    197.12 o 
  13   0   5      445.66      588.86    207.19 o 
  14   0   5     2982.38     3077.32    281.62 o 
  15   0   5      169.99      133.59    249.87 o 
 -14   1   5     3368.99     3622.33    362.09 o 
 -13   1   5       10.54      -32.09    262.83 o 
 -12   1   5     3542.88     3861.81    285.30 o 
 -11   1   5     4393.73     4419.22    233.13 o 
 -10   1   5      447.39      339.00    168.80 o 
  -9   1   5     7340.74     7641.39    239.03 o 
  -8   1   5     5494.21     5005.09    200.11 o 
  -7   1   5     1148.52      951.10    137.59 o 
  -6   1   5     4900.60     4846.64    123.45 o 
  -5   1   5     1073.32     1006.77     87.38 o 
  -4   1   5     6336.75     6482.73    129.48 o 
  -3   1   5     5905.11     5800.07    114.82 o 
  -2   1   5     6626.54     6585.99     94.66 o 
  -1   1   5     6791.52     6488.96     94.34 o 
   0   1   5    13100.92    12775.14    107.65 o 
   1   1   5     8544.25     8040.09     66.88 o 
   2   1   5      680.12      762.44     43.98 o 
   3   1   5     8827.38     8679.00     94.91 o 
   4   1   5     8602.22     8353.09     87.56 o 
   5   1   5    15988.00    16168.47    134.25 o 
   6   1   5      369.84      484.04     55.59 o 
   7   1   5     3498.69     3547.26    100.41 o 
   8   1   5     2532.87     2570.95    111.41 o 
   9   1   5       47.02      131.34     91.91 o 
  10   1   5    15512.91    15442.07    234.17 o 
  11   1   5      959.29     1050.89    148.98 o 
  12   1   5     1519.65     1741.81    186.28 o 
  13   1   5     6444.16     6488.71    300.41 o 
  14   1   5      822.25      830.03    233.70 o 
  15   1   5     7155.48     7214.77    367.50 o 
 -14   2   5      209.40      310.02    328.02 o 
 -13   2   5     2736.33     2861.35    284.93 o 
 -12   2   5      491.61      344.23    201.90 o 
 -11   2   5      900.25      700.38    187.86 o 
 -10   2   5     8540.67     8654.60    257.06 o 
  -9   2   5      562.26      489.24    137.33 o 
  -8   2   5      582.15      454.17    141.34 o 
  -7   2   5    10210.83     9917.50    179.20 o 
  -6   2   5     2728.87     2475.73    115.51 o 
  -5   2   5    13277.31    12592.59    193.53 o 
  -4   2   5    31947.67    31928.44    281.43 o 
  -3   2   5       50.94      110.50     72.21 o 
  -2   2   5    26870.78    26237.98    188.45 o 
  -1   2   5     3149.55     3221.13    114.16 o 
   0   2   5      730.37      592.54     68.84 o 
   1   2   5     5470.23     5684.34     69.71 o 
   2   2   5    32480.58    32129.32    171.08 o 
   3   2   5     7376.60     7651.04     82.95 o 
   4   2   5    12212.78    12066.02    101.44 o 
   5   2   5        2.95       33.67     45.96 o 
   6   2   5     6821.80     6768.80    103.45 o 
   7   2   5    10877.74    10914.00    141.82 o 
   8   2   5     1745.97     1761.09     92.39 o 
   9   2   5     4698.80     4832.75    143.44 o 
  10   2   5      135.00       81.25    102.64 o 
  11   2   5      106.22      145.83    114.87 o 
  12   2   5     1078.27     1135.22    175.07 o 
  13   2   5        5.58       44.55    173.05 o 
  14   2   5     1149.92     1315.06    238.88 o 
  15   2   5     3783.95     3881.58    406.58 o 
  16   2   5      879.43      715.16    659.90 o 
 -14   3   5     1393.84     1402.04    728.32 o 
 -13   3   5     5806.89     6076.25    354.85 o 
 -12   3   5      299.91      217.31    229.14 o 
 -11   3   5      827.83      942.49    200.97 o 
 -10   3   5     2996.09     2638.85    197.38 o 
  -9   3   5      268.74      173.90    137.23 o 
  -8   3   5     3633.75     3265.68    174.03 o 
  -7   3   5      717.63      760.52    107.65 o 
  -6   3   5    13630.63    13366.59    220.45 o 
  -5   3   5     3505.42     3033.47    149.02 o 
  -4   3   5     3354.16     3188.28    138.37 o 
  -3   3   5    11785.27    11467.23    183.06 o 
  -2   3   5    10260.75    10381.95    175.83 o 
  -1   3   5     9673.33    10100.69    175.64 o 
   0   3   5    39426.07    39497.16    257.02 o 
   1   3   5     4186.38     4471.19     82.86 o 
   2   3   5     9181.11     8861.21     81.05 o 
   3   3   5      401.53      466.95     44.43 o 
   4   3   5     3818.11     4123.78     69.69 o 
   5   3   5     6105.48     5690.94     90.79 o 
   6   3   5     4004.18     3668.01     81.66 o 
   7   3   5     1289.69     1303.18     65.63 o 
   8   3   5    11376.79    11576.16    162.48 o 
   9   3   5     6491.73     6607.92    158.66 o 
  10   3   5     3850.76     3964.50    147.86 o 
  11   3   5     3048.12     3137.55    143.74 o 
  12   3   5      720.10      881.17    159.10 o 
  13   3   5     4505.90     4884.76    243.88 o 
  14   3   5     2033.84     2436.76    340.93 o 
  15   3   5        2.85        5.80    382.24 o 
  16   3   5     2868.58     2740.92    717.80 o 
 -14   4   5     1376.35     1127.03    653.32 o 
 -13   4   5      313.82      350.95    251.41 o 
 -12   4   5     4706.34     4614.76    323.30 o 
 -11   4   5      450.35      609.19    198.36 o 
 -10   4   5      226.93      161.33    182.78 o 
  -9   4   5     7591.12     7497.86    249.24 o 
  -8   4   5     1591.75     1668.10    155.32 o 
  -7   4   5     2390.59     2677.41    164.19 o 
  -6   4   5    11961.47    11204.33    233.67 o 
  -5   4   5     1267.98     1258.17    126.55 o 
  -4   4   5     2625.79     2748.69    126.87 o 
  -3   4   5    11604.82    11308.95    205.20 o 
  -2   4   5     2211.20     2270.49    157.54 o 
  -1   4   5    40944.73    42155.62    369.52 o 
   0   4   5     1133.54      942.85    117.68 o 
   1   4   5     3351.06     3444.54     85.11 o 
   2   4   5    46760.61    46887.36    339.32 o 
   3   4   5      181.31      179.05     44.47 o 
   4   4   5    15780.20    15299.03    143.02 o 
   5   4   5    16506.44    15981.04    146.47 o 
   6   4   5      428.53      404.85     46.82 o 
   7   4   5     4555.87     4563.04     90.56 o 
   8   4   5    10675.48    10469.33    137.42 o 
   9   4   5     1347.10     1451.34    113.99 o 
  10   4   5      859.45      966.09    110.22 o 
  11   4   5       59.08       68.63    105.78 o 
  12   4   5     3491.42     3381.15    175.54 o 
  13   4   5     2185.25     2468.80    232.96 o 
  14   4   5     1928.79     1837.55    364.72 o 
  15   4   5     1241.47     1132.43    371.34 o 
  16   4   5     1118.70      805.96    661.21 o 
 -13   5   5     1213.78     1043.97    299.79 o 
 -12   5   5     4579.26     4475.38    325.12 o 
 -11   5   5      354.89      351.26    202.48 o 
 -10   5   5     2333.46     2062.65    219.90 o 
  -9   5   5      320.83      256.82    179.66 o 
  -8   5   5     4869.19     4882.06    208.53 o 
  -7   5   5      344.87      319.02    140.04 o 
  -6   5   5       57.39       42.33    125.34 o 
  -5   5   5     6688.85     6892.03    173.19 o 
  -4   5   5     4570.57     4509.49    149.86 o 
  -3   5   5     2951.87     2932.84    146.52 o 
  -2   5   5    24099.77    25066.71    310.57 o 
  -1   5   5     7909.70     8398.96    178.31 o 
   0   5   5     6625.06     6587.71    147.37 o 
   1   5   5     5520.76     5444.25    129.90 o 
   2   5   5    11982.27    11917.81    150.85 o 
   3   5   5    11739.81    11590.64    160.42 o 
   4   5   5     2892.57     2737.15     94.54 o 
   5   5   5       91.88      136.11     72.11 o 
   6   5   5    26334.74    26496.50    218.31 o 
   7   5   5     3738.86     3682.11     91.00 o 
   8   5   5       57.70       65.94     37.05 o 
   9   5   5    11516.79    11829.14    180.52 o 
  10   5   5     6827.28     6905.57    179.09 o 
  11   5   5     8859.82     8774.14    200.67 o 
  12   5   5     3916.81     4191.50    202.74 o 
  13   5   5      256.04      286.07    217.11 o 
  14   5   5     1450.95     1344.20    343.83 o 
  15   5   5     1347.97     1390.98    387.83 o 
  16   5   5      519.58      895.44    663.19 o 
 -13   6   5     1452.07     1851.25    529.77 o 
 -12   6   5      252.65      317.77    253.29 o 
 -11   6   5     8316.31     8423.35    374.24 o 
 -10   6   5     1800.67     1719.58    221.75 o 
  -9   6   5     2477.64     2667.31    223.98 o 
  -8   6   5     3216.67     3151.62    192.27 o 
  -7   6   5        0.35       17.75    136.09 o 
  -6   6   5     2757.11     2744.80    163.33 o 
  -5   6   5     6566.55     6553.47    185.17 o 
  -4   6   5     1583.35     1624.50    144.51 o 
  -3   6   5     5641.86     5469.09    196.02 o 
  -2   6   5     9531.61     9821.33    241.20 o 
  -1   6   5      143.13      167.21    114.16 o 
   0   6   5    24402.18    24308.41    286.28 o 
   1   6   5       59.39       98.10     64.92 o 
   2   6   5    10228.42     9930.54    167.97 o 
   3   6   5    12911.59    12194.62    178.67 o 
   4   6   5     3109.72     2807.36    103.66 o 
   5   6   5    10627.37    10852.72    174.50 o 
   6   6   5     1229.36     1299.96     88.55 o 
   7   6   5     1242.31     1413.75     80.31 o 
   8   6   5    12421.02    12580.01    183.40 o 
   9   6   5      385.15      401.94     85.37 o 
  10   6   5     5568.00     6070.72    170.73 o 
  11   6   5     3032.94     3085.51    163.92 o 
  12   6   5      105.17       81.22    152.33 o 
  13   6   5     2430.16     2564.62    213.10 o 
  14   6   5     2276.39     2325.20    378.19 o 
  15   6   5       26.84      239.03    325.59 o 
  16   6   5     2918.09     3007.78    497.95 o 
 -12   7   5     2285.96     2112.65    326.55 o 
 -11   7   5      852.64      597.05    240.07 o 
 -10   7   5     4273.69     4171.94    266.64 o 
  -9   7   5     4532.52     4685.72    265.86 o 
  -8   7   5       46.58       32.68    178.49 o 
  -7   7   5     4476.87     4326.94    189.68 o 
  -6   7   5     5193.04     5421.02    185.12 o 
  -5   7   5     1651.50     1320.59    137.67 o 
  -4   7   5     7948.79     7499.99    237.77 o 
  -3   7   5      909.54     1182.24    153.25 o 
  -2   7   5     2981.02     3406.32    186.87 o 
  -1   7   5      276.88      441.41    130.66 o 
   0   7   5      200.98      121.15    105.98 o 
   1   7   5    24033.96    24833.28    332.17 o 
   2   7   5      531.43      387.47    107.61 o 
   3   7   5     7564.36     7552.48    161.06 o 
   4   7   5     4844.20     4437.46     88.26 o 
   5   7   5    10475.37    10383.11    184.53 o 
   6   7   5      617.61      603.17     95.87 o 
   7   7   5    33994.36    33117.75    253.56 o 
   8   7   5       12.30      -21.36     51.29 o 
   9   7   5     2864.34     2930.31    119.56 o 
  10   7   5     5865.67     6018.50    177.41 o 
  11   7   5      211.22      238.06    133.58 o 
  12   7   5     2619.17     2785.59    187.40 o 
  13   7   5     3341.52     3424.71    209.26 o 
  14   7   5      378.13      308.14    211.92 o 
  15   7   5     5111.54     5036.22    415.45 o 
  16   7   5      753.56      654.19    409.83 o 
 -12   8   5      538.58      472.01    443.50 o 
 -11   8   5     1088.16     1031.68    254.44 o 
 -10   8   5     3843.39     3840.37    297.42 o 
  -9   8   5       74.52      134.80    195.68 o 
  -8   8   5     6120.73     5557.49    250.45 o 
  -7   8   5     4283.96     4415.91    224.65 o 
  -6   8   5     1060.90     1234.25    138.08 o 
  -5   8   5     3437.99     3131.19    183.79 o 
  -4   8   5     4964.20     5091.35    223.36 o 
  -3   8   5      528.07      586.64    155.02 o 
  -2   8   5    11892.74    11545.17    288.78 o 
  -1   8   5     3447.08     3789.71    177.06 o 
   0   8   5    12883.44    12730.38    253.35 o 
   1   8   5     5126.08     5060.79    159.52 o 
   2   8   5      861.73      851.35     71.14 o 
   3   8   5     6437.97     6579.71    147.83 o 
   4   8   5     4825.70     4555.71    114.70 o 
   5   8   5     1237.66     1055.92     53.27 o 
   6   8   5     6717.16     6628.12    202.04 o 
   7   8   5       44.72       68.63    103.61 o 
   8   8   5     7621.81     7617.84    158.64 o 
   9   8   5     1112.13     1056.97    123.91 o 
  10   8   5      149.21      180.85    119.27 o 
  11   8   5     7230.04     7567.39    245.42 o 
  12   8   5     2583.26     2555.98    220.98 o 
  13   8   5       23.49      122.02    159.31 o 
  14   8   5     4912.83     5272.42    264.04 o 
  15   8   5      190.95      251.83    291.05 o 
  16   8   5      308.12      436.20    598.05 o 
 -11   9   5     4881.20     4307.69    437.10 o 
 -10   9   5       32.74     -111.46    240.82 o 
  -9   9   5     3768.87     3773.24    268.99 o 
  -8   9   5     5635.73     5675.80    259.31 o 
  -7   9   5      657.82      720.41    176.01 o 
  -6   9   5     6091.74     5857.00    220.87 o 
  -5   9   5     2174.60     1828.80    169.91 o 
  -4   9   5     3012.04     2757.54    197.11 o 
  -3   9   5     8258.53     8879.34    262.09 o 
  -2   9   5     2679.25     3065.64    182.40 o 
  -1   9   5     4456.08     4600.87    210.56 o 
   0   9   5     2887.82     3103.01    175.50 o 
   1   9   5       95.09      105.66     81.49 o 
   2   9   5     6647.44     6093.01    145.30 o 
   3   9   5    14733.45    14867.22    285.20 o 
   4   9   5     2267.73     2243.57     91.27 o 
   5   9   5     2435.52     2127.62     83.78 o 
   6   9   5      929.24      943.76    136.06 o 
   7   9   5     4780.73     4952.19    197.75 o 
   8   9   5      128.72      131.73    126.92 o 
   9   9   5     1200.37     1264.66    130.72 o 
  10   9   5     4705.41     4777.21    186.17 o 
  11   9   5    10694.65    11070.93    300.31 o 
  12   9   5     2354.34     2443.55    224.48 o 
  13   9   5     7275.45     7905.05    324.08 o 
  14   9   5      723.24      877.44    232.07 o 
  15   9   5     1562.23     1509.18    465.75 o 
  16   9   5     1336.59     1373.09    593.45 o 
 -11  10   5       22.63      176.32    661.21 o 
 -10  10   5     3769.59     4066.94    422.55 o 
  -9  10   5     2089.64     1967.68    266.44 o 
  -8  10   5      549.97      365.96    205.80 o 
  -7  10   5     7881.17     7605.92    283.70 o 
  -6  10   5     4800.34     5060.01    241.08 o 
  -5  10   5     4162.30     3927.46    206.54 o 
  -4  10   5    16906.46    18081.92    548.81 o 
  -3  10   5      207.69      143.31    145.06 o 
  -2  10   5     1660.08     1618.08    168.65 o 
  -1  10   5     7848.52     8288.99    267.03 o 
   0  10   5     1115.07      989.84    145.67 o 
   1  10   5    12973.29    12398.24    199.38 o 
   2  10   5     2890.93     2986.57    128.24 o 
   3  10   5      232.19      271.57     85.15 o 
   4  10   5    19123.03    19007.39    274.25 o 
   5  10   5      130.44      112.99    126.30 o 
   6  10   5     6241.41     6151.89    157.25 o 
   7  10   5      177.37      201.85    135.02 o 
   8  10   5      464.88      444.08    141.25 o 
   9  10   5     3298.68     3879.68    184.64 o 
  10  10   5     4593.23     4756.43    193.92 o 
  11  10   5      487.14      566.55    161.08 o 
  12  10   5     3095.57     3000.79    268.11 o 
  13  10   5       19.15      148.80    258.44 o 
  14  10   5      674.20      892.36    244.78 o 
  15  10   5     2394.44     2514.79    375.46 o 
 -10  11   5     1589.13     1652.05    673.72 o 
  -9  11   5       33.64       57.39    283.99 o 
  -8  11   5     1244.39     1690.77    232.21 o 
  -7  11   5     1853.56     1483.01    221.35 o 
  -6  11   5     5827.24     5567.34    329.47 o 
  -5  11   5     4799.16     4451.45    289.33 o 
  -4  11   5      911.24      978.32    184.48 o 
  -3  11   5     6163.79     5879.59    230.17 o 
  -2  11   5     3424.37     3829.47    200.85 o 
  -1  11   5      555.36      588.88    170.74 o 
   0  11   5     5993.56     5817.97    210.52 o 
   1  11   5    20239.48    19842.22    362.21 o 
   2  11   5     1837.87     1672.57    146.09 o 
   3  11   5     8214.24     8336.04    214.92 o 
   4  11   5      269.61      235.11    126.83 o 
   5  11   5     6707.75     6882.68    293.44 o 
   6  11   5     3029.93     2971.95    174.45 o 
   7  11   5      120.98      202.73    131.68 o 
   8  11   5     7247.85     7218.32    238.27 o 
   9  11   5     1864.39     2303.55    170.31 o 
  10  11   5      396.23      371.70    170.56 o 
  11  11   5     4401.52     4224.62    284.04 o 
  12  11   5     1030.18     1018.41    276.43 o 
  13  11   5     2243.06     2146.62    326.56 o 
  14  11   5      847.36      877.85    348.29 o 
  15  11   5      106.60      176.60    322.50 o 
  -9  12   5     4453.11     4908.12    827.01 o 
  -8  12   5      452.48      557.04    277.21 o 
  -7  12   5      338.00      318.07    230.59 o 
  -6  12   5     6977.51     6885.15    366.91 o 
  -5  12   5       86.56       75.49    260.00 o 
  -4  12   5     3565.88     4132.85    296.84 o 
  -3  12   5     4729.03     4438.79    288.03 o 
  -2  12   5       54.10       20.94    166.45 o 
  -1  12   5     6124.84     6663.83    213.59 o 
   0  12   5     3850.34     3878.22    194.80 o 
   1  12   5     4233.11     4252.28    166.20 o 
   2  12   5     9829.11     9929.80    236.92 o 
   3  12   5      225.27      141.31    149.06 o 
   4  12   5      117.91      134.89    168.42 o 
   5  12   5    14520.76    14431.10    347.84 o 
   6  12   5      398.76      308.02    167.09 o 
   7  12   5     6402.38     6371.32    266.99 o 
   8  12   5     8134.61     7945.26    295.14 o 
   9  12   5     1041.57     1114.58    211.01 o 
  10  12   5      944.12     1127.17    205.42 o 
  11  12   5       91.01       37.92    270.67 o 
  12  12   5     1936.39     1911.99    315.72 o 
  13  12   5     1635.88     1503.38    323.16 o 
  14  12   5       76.00       23.63    432.57 o 
  -7  13   5     1238.39     1177.31    262.43 o 
  -6  13   5       13.01       12.17    261.24 o 
  -5  13   5     2286.80     2243.43    320.23 o 
  -4  13   5     1254.41      944.52    274.12 o 
  -3  13   5      248.82      584.74    220.76 o 
  -2  13   5    12690.89    12998.46    486.66 o 
  -1  13   5     1420.07     1232.74    251.82 o 
   0  13   5     2587.87     2536.37    240.42 o 
   1  13   5     1401.33     1543.70    208.22 o 
   2  13   5      256.81      342.67    148.92 o 
   3  13   5     6577.75     6151.86    234.13 o 
   4  13   5     3354.04     3628.90    225.33 o 
   5  13   5      124.50      166.42    169.37 o 
   6  13   5     6232.30     5995.23    269.38 o 
   7  13   5     5534.55     5495.92    268.11 o 
   8  13   5       37.78      101.36    189.63 o 
   9  13   5    10049.56     9894.02    365.22 o 
  10  13   5     1558.40     1817.17    231.45 o 
  11  13   5      251.94      503.64    278.98 o 
  12  13   5     2392.84     2544.33    344.28 o 
  13  13   5       20.84       43.56    289.57 o 
  14  13   5     2258.72     3165.28    793.46 o 
  -7  14   5        8.19       67.77    563.84 o 
  -6  14   5      358.39      565.43    308.87 o 
  -5  14   5     2656.06     2808.59    442.77 o 
  -4  14   5      351.74      426.59    332.91 o 
  -3  14   5     3700.87     3762.15    430.14 o 
  -2  14   5     1652.46     1467.37    266.39 o 
  -1  14   5     2816.54     2886.90    322.11 o 
   0  14   5     4254.27     4126.44    313.91 o 
   1  14   5      434.65      482.81    193.06 o 
   2  14   5     2912.56     3003.91    239.42 o 
   3  14   5     4158.84     4329.26    250.78 o 
   4  14   5      145.27      157.15    177.09 o 
   5  14   5     4387.87     4300.09    290.63 o 
   6  14   5     3691.43     3976.46    252.18 o 
   7  14   5     3340.67     3132.76    240.49 o 
   8  14   5     1972.01     2192.05    243.24 o 
   9  14   5     2160.32     2237.52    275.20 o 
  10  14   5     2194.76     2350.51    290.25 o 
  11  14   5      883.27     1041.33    306.58 o 
  12  14   5       27.78       44.03    296.11 o 
  13  14   5     1243.31     1185.04    428.79 o 
  -6  15   5     2716.47     2260.14    497.07 o 
  -5  15   5        6.61       77.52    403.22 o 
  -4  15   5     3328.98     3211.27    454.58 o 
  -3  15   5      273.58      184.93    324.41 o 
  -2  15   5      200.84      327.70    283.29 o 
  -1  15   5     5903.76     5516.99    393.18 o 
   0  15   5      134.96      316.70    251.24 o 
   1  15   5     1002.18      971.44    256.14 o 
   2  15   5     1150.54      916.31    246.09 o 
   3  15   5      243.28      171.09    190.37 o 
   4  15   5     7974.70     8002.24    358.44 o 
   5  15   5      832.88      721.50    231.40 o 
   6  15   5      317.78      250.97    224.85 o 
   7  15   5     3838.42     4004.17    327.50 o 
   8  15   5     1388.16     1323.28    279.72 o 
   9  15   5     1870.36     1993.38    297.18 o 
  10  15   5     5580.95     6048.29    379.07 o 
  11  15   5      129.69      222.85    296.92 o 
  12  15   5      958.08     1161.97    428.41 o 
  13  15   5     1106.52     1123.74    548.71 o 
  -5  16   5     2552.67     2899.48    745.43 o 
  -4  16   5     2145.65     1580.13    495.76 o 
  -3  16   5      677.39      451.70    393.30 o 
  -2  16   5     1899.26     1716.08    399.38 o 
  -1  16   5     1735.51     1953.77    303.15 o 
   0  16   5     1267.32     1133.08    273.37 o 
   1  16   5     3642.06     3650.45    327.25 o 
   2  16   5      258.68      202.93    303.94 o 
   3  16   5     1105.27     1092.83    314.27 o 
   4  16   5      616.26      531.67    228.61 o 
   5  16   5     1326.57     1163.76    259.63 o 
   6  16   5     4635.31     4674.13    359.55 o 
   7  16   5      125.00       77.26    279.40 o 
   8  16   5     3829.34     3623.72    340.69 o 
   9  16   5     1025.06      925.10    284.78 o 
  10  16   5       52.38       19.70    277.52 o 
  11  16   5     2163.63     1918.03    514.33 o 
  12  16   5     3248.53     2449.45    734.90 o 
  -3  17   5     2334.87     1925.09    696.08 o 
  -2  17   5      113.63      -64.07    484.09 o 
  -1  17   5     1413.06     1703.05    360.38 o 
   0  17   5     3948.74     3576.32    346.74 o 
   1  17   5      422.21      528.61    327.28 o 
   2  17   5     3170.01     2944.97    389.16 o 
   3  17   5     2276.65     2119.32    357.96 o 
   4  17   5       75.89      251.73    310.07 o 
   5  17   5     1629.83     1419.30    302.89 o 
   6  17   5      902.05     1100.05    293.13 o 
   7  17   5      922.04      928.64    302.01 o 
   8  17   5     2184.82     2172.89    339.20 o 
   9  17   5      315.60      102.74    368.14 o 
  10  17   5     2126.13     1898.34    403.83 o 
   1  18   5     3018.71     3040.27    728.32 o 
   2  18   5     3094.81     3156.80    556.98 o 
   3  18   5      396.76      619.95    350.78 o 
   4  18   5     3310.53     3327.32    410.59 o 
   5  18   5      141.70      141.20    330.29 o 
   6  18   5      102.78      196.90    357.99 o 
   7  18   5     1678.35     1551.62    432.56 o 
   8  18   5        6.40       29.66    387.72 o 
   3  19   5     2671.79     2619.86    786.22 o 
  -4 -16   6      388.56      435.47    351.33 o 
  -3 -16   6     3133.84     3347.52    748.72 o 
  -2 -16   6       14.53      160.43    460.09 o 
  -1 -16   6     2007.31     2127.53    515.73 o 
   0 -16   6     1161.78     1242.16    713.19 o 
  -6 -15   6      770.08      847.22    483.15 o 
  -5 -15   6      316.71      286.89    274.08 o 
  -4 -15   6     1053.59     1101.43    258.58 o 
  -3 -15   6      270.72      224.99    245.91 o 
  -2 -15   6     2701.59     2535.93    320.47 o 
  -1 -15   6     5029.91     4851.18    421.70 o 
   0 -15   6      134.24      171.94    394.82 o 
   1 -15   6     1289.52     1373.46    358.37 o 
   2 -15   6      333.59      462.30    349.52 o 
   3 -15   6      124.21      215.87    350.03 o 
  -8 -14   6     3314.00     3520.25    554.49 o 
  -7 -14   6     1499.21     1366.47    329.03 o 
  -6 -14   6      233.88      114.85    260.75 o 
  -5 -14   6      887.67      827.05    240.59 o 
  -4 -14   6        7.93      124.94    238.63 o 
  -3 -14   6     1559.24     1349.36    245.73 o 
  -2 -14   6     2463.72     2596.87    273.30 o 
  -1 -14   6      631.77      615.01    291.07 o 
   0 -14   6     2022.82     2254.61    414.90 o 
   1 -14   6      806.66      663.37    333.72 o 
   2 -14   6      610.11      692.16    242.42 o 
   3 -14   6     5564.29     5853.37    387.07 o 
   4 -14   6      192.01      157.12    273.97 o 
   5 -14   6     1270.61     1615.83    285.03 o 
 -10 -13   6        5.57     -419.76    657.93 o 
  -9 -13   6     4778.82     5208.23    439.80 o 
  -8 -13   6     1426.81     1205.86    289.00 o 
  -7 -13   6      646.24      714.54    252.72 o 
  -6 -13   6     4181.20     4172.32    329.89 o 
  -5 -13   6     1866.97     1502.61    273.22 o 
  -4 -13   6     5603.18     5894.00    352.88 o 
  -3 -13   6     2356.18     2512.92    257.96 o 
  -2 -13   6       21.34       -3.30    210.63 o 
  -1 -13   6     2471.50     2295.92    274.63 o 
   0 -13   6     2714.68     2715.20    256.09 o 
   1 -13   6      129.78      109.43    218.24 o 
   2 -13   6     2872.73     2938.76    295.07 o 
   3 -13   6      187.09      260.69    252.08 o 
   4 -13   6     2058.25     2050.52    298.85 o 
   5 -13   6     1357.28     1491.73    267.22 o 
   6 -13   6       45.82       86.50    289.74 o 
   7 -13   6     1659.77     1998.13    523.37 o 
 -11 -12   6      699.06      400.02    603.98 o 
 -10 -12   6     1386.59     1371.25    293.43 o 
  -9 -12   6      697.33      589.33    267.74 o 
  -8 -12   6      324.82      114.08    227.01 o 
  -7 -12   6     5136.16     5154.16    315.29 o 
  -6 -12   6       13.93        4.99    230.25 o 
  -5 -12   6     2679.31     2624.48    279.07 o 
  -4 -12   6     3468.36     3667.85    295.83 o 
  -3 -12   6       63.77       53.66    229.63 o 
  -2 -12   6     6033.65     5385.43    331.44 o 
  -1 -12   6     4149.93     4200.41    261.95 o 
   0 -12   6     1018.51     1069.76    176.07 o 
   1 -12   6     9577.81     9384.35    358.13 o 
   2 -12   6     3641.47     3492.25    300.83 o 
   3 -12   6     4198.90     4161.30    318.81 o 
   4 -12   6      598.06      804.87    260.35 o 
   5 -12   6       14.34       51.47    236.50 o 
   6 -12   6     2063.89     2002.96    292.58 o 
   7 -12   6     1760.36     1564.08    293.63 o 
   8 -12   6     1152.97     1046.21    458.78 o 
 -11 -11   6     2093.56     2050.02    313.47 o 
 -10 -11   6      366.57      323.36    262.62 o 
  -9 -11   6     1338.99     1197.96    237.86 o 
  -8 -11   6     9162.52     9285.15    369.67 o 
  -7 -11   6       60.53      215.57    211.33 o 
  -6 -11   6     4040.92     3954.91    300.08 o 
  -5 -11   6     6423.96     6533.59    337.02 o 
  -4 -11   6      751.16      684.34    227.35 o 
  -3 -11   6     4694.26     4875.17    258.92 o 
  -2 -11   6     2207.05     1950.61    210.93 o 
  -1 -11   6       27.29        3.38    165.90 o 
   0 -11   6     2429.62     2461.50    191.13 o 
   1 -11   6      756.03      617.81    171.61 o 
   2 -11   6     2508.76     2575.90    270.60 o 
   3 -11   6     7620.08     7820.79    371.51 o 
   4 -11   6        6.13      -44.92    235.90 o 
   5 -11   6     3384.98     3403.63    281.44 o 
   6 -11   6     4955.25     5195.48    304.99 o 
   7 -11   6      173.20      283.41    255.95 o 
   8 -11   6     1620.32     1545.36    290.14 o 
   9 -11   6      155.78      212.18    449.00 o 
 -12 -10   6      411.86      668.45    543.45 o 
 -11 -10   6     1027.70      827.73    266.46 o 
 -10 -10   6     1399.63     1145.46    267.18 o 
  -9 -10   6      784.78      792.31    220.58 o 
  -8 -10   6       62.81       63.82    205.44 o 
  -7 -10   6     3359.08     2885.97    252.33 o 
  -6 -10   6     2735.28     2628.21    257.45 o 
  -5 -10   6      654.14      486.60    214.96 o 
  -4 -10   6    10122.95     9765.13    368.28 o 
  -3 -10   6     6104.17     5907.08    262.64 o 
  -2 -10   6     1171.64     1219.76    161.52 o 
  -1 -10   6     7821.98     8026.13    281.46 o 
   0 -10   6       23.16       82.02    156.40 o 
   1 -10   6     3226.72     3413.66    206.95 o 
   2 -10   6     1925.99     1964.32    182.37 o 
   3 -10   6     1227.56     1234.84    239.59 o 
   4 -10   6    13551.53    13932.08    451.07 o 
   5 -10   6     3335.22     3531.12    275.32 o 
   6 -10   6       44.30       79.67    200.94 o 
   7 -10   6     5922.82     5955.47    345.84 o 
   8 -10   6      494.66      423.04    263.37 o 
   9 -10   6     1797.59     1535.13    283.38 o 
  10 -10   6     2162.64     2079.04    752.01 o 
 -12  -9   6     1125.42     1276.45    293.95 o 
 -11  -9   6      422.85      370.29    251.70 o 
 -10  -9   6     3307.48     3550.85    250.86 o 
  -9  -9   6      146.11      163.84    188.08 o 
  -8  -9   6     1884.13     2027.17    212.24 o 
  -7  -9   6     3324.86     3368.15    198.25 o 
  -6  -9   6      294.35      304.74    150.38 o 
  -5  -9   6     4689.80     4575.25    215.88 o 
  -4  -9   6     6063.04     5880.21    224.41 o 
  -3  -9   6     2891.40     2868.86    156.06 o 
  -2  -9   6     2282.66     2466.08    182.08 o 
  -1  -9   6      178.09      126.76    153.66 o 
   0  -9   6     1089.17     1118.19    166.89 o 
   1  -9   6    14259.76    13842.10    291.56 o 
   2  -9   6        1.43       50.50    117.19 o 
   3  -9   6     3167.09     2933.77    182.69 o 
   4  -9   6    11330.54    11418.28    339.05 o 
   5  -9   6      586.99      561.75    176.43 o 
   6  -9   6     1956.19     1791.18    199.19 o 
   7  -9   6     1587.53     1278.05    241.74 o 
   8  -9   6     1061.73      919.77    248.29 o 
   9  -9   6     1394.16     1150.80    262.68 o 
  10  -9   6       53.48      104.58    283.89 o 
 -13  -8   6      676.40      489.58    470.11 o 
 -12  -8   6      121.47       37.99    291.22 o 
 -11  -8   6      634.02      569.77    201.22 o 
 -10  -8   6      176.94      187.13    186.92 o 
  -9  -8   6     3702.94     3373.19    233.30 o 
  -8  -8   6      806.24      615.56    180.60 o 
  -7  -8   6     1422.11     1547.34    160.91 o 
  -6  -8   6    10809.12    10830.77    252.94 o 
  -5  -8   6     2094.27     2215.41    138.40 o 
  -4  -8   6     1325.03     1362.83    108.55 o 
  -3  -8   6     6808.11     6870.36    164.80 o 
  -2  -8   6       34.80        7.78     85.93 o 
  -1  -8   6     3043.54     2984.97    115.99 o 
   0  -8   6     3780.73     3745.39    159.63 o 
   1  -8   6      753.90      612.11    131.91 o 
   2  -8   6    13238.42    13824.20    292.60 o 
   3  -8   6     2122.18     2228.90    146.23 o 
   4  -8   6      820.96      821.23    177.41 o 
   5  -8   6    11076.31    11054.22    313.53 o 
   6  -8   6     2194.70     2294.22    198.65 o 
   7  -8   6     1587.57     1554.71    191.87 o 
   8  -8   6    11550.23    11507.19    420.70 o 
   9  -8   6       75.35      189.10    236.56 o 
  10  -8   6      894.77      855.04    292.66 o 
  11  -8   6     1879.04     1855.50    339.17 o 
 -14  -7   6     2184.61     2577.42    512.03 o 
 -13  -7   6     1899.87     1844.68    314.48 o 
 -12  -7   6     5025.13     5123.42    361.07 o 
 -11  -7   6      968.02      780.05    209.56 o 
 -10  -7   6      185.10      191.42    197.69 o 
  -9  -7   6     7684.53     7589.38    314.75 o 
  -8  -7   6        2.74      -64.74    130.75 o 
  -7  -7   6     6881.71     6955.51    225.10 o 
  -6  -7   6     1776.25     1692.30    153.80 o 
  -5  -7   6      755.87      971.30    107.55 o 
  -4  -7   6      329.05      327.89     99.35 o 
  -3  -7   6     1993.16     1864.78    119.43 o 
  -2  -7   6     7681.99     7584.98    168.28 o 
  -1  -7   6     7926.81     7967.20    163.20 o 
   0  -7   6     2458.20     2450.46     93.55 o 
   1  -7   6    11503.02    11853.83    213.24 o 
   2  -7   6     4587.29     4183.48    177.16 o 
   3  -7   6     1293.20     1289.07    145.81 o 
   4  -7   6      680.64      801.83    110.58 o 
   5  -7   6     1619.00     1846.24    186.40 o 
   6  -7   6     1292.84     1391.78    174.44 o 
   7  -7   6     4410.31     3823.74    213.91 o 
   8  -7   6        6.07      -45.45    201.92 o 
   9  -7   6     4602.02     4490.33    280.55 o 
  10  -7   6     4099.82     4363.96    353.71 o 
  11  -7   6       43.49       65.12    276.21 o 
  12  -7   6     5132.64     4952.20    856.62 o 
 -14  -6   6      372.93      506.47    343.41 o 
 -13  -6   6     2151.64     2025.78    277.55 o 
 -12  -6   6       28.79       67.77    196.71 o 
 -11  -6   6     1129.16     1007.31    206.79 o 
 -10  -6   6     9937.47     9994.67    307.15 o 
  -9  -6   6      126.30      170.03    169.74 o 
  -8  -6   6     6266.57     6203.70    200.32 o 
  -7  -6   6     1820.40     1816.94    151.49 o 
  -6  -6   6       75.83       94.45    123.82 o 
  -5  -6   6     5073.14     4948.90    187.50 o 
  -4  -6   6      860.04      869.93    129.21 o 
  -3  -6   6     5826.33     5594.35    138.67 o 
  -2  -6   6     6570.63     6123.26    175.29 o 
  -1  -6   6       15.26       33.39     93.26 o 
   0  -6   6    14518.42    14202.18    216.40 o 
   1  -6   6     3788.29     4053.38    115.59 o 
   2  -6   6     1580.56     1523.23    101.45 o 
   3  -6   6    12663.48    12983.88    184.22 o 
   4  -6   6     3075.45     2958.15    129.26 o 
   5  -6   6     4421.46     4460.19    152.07 o 
   6  -6   6     4337.32     4484.42    210.95 o 
   7  -6   6        7.49       37.60    148.12 o 
   8  -6   6     4422.67     4573.53    258.41 o 
   9  -6   6     7732.78     7648.40    312.07 o 
  10  -6   6      225.80      280.70    227.91 o 
  11  -6   6     1971.46     1753.55    315.90 o 
  12  -6   6     1188.66      957.84    289.04 o 
 -14  -5   6      728.59      813.74    315.06 o 
 -13  -5   6     1019.49      997.40    230.75 o 
 -12  -5   6     2697.14     2807.20    243.65 o 
 -11  -5   6     6948.01     7665.22    308.26 o 
 -10  -5   6      337.54      394.22    182.52 o 
  -9  -5   6     6503.02     6830.72    254.88 o 
  -8  -5   6     5700.72     5804.55    198.73 o 
  -7  -5   6     1382.87     1614.95    152.13 o 
  -6  -5   6     6654.78     6685.92    208.21 o 
  -5  -5   6     5352.67     5008.79    165.90 o 
  -4  -5   6      662.53      612.69    106.53 o 
  -3  -5   6    13869.98    13792.27    258.77 o 
  -2  -5   6     6970.65     6724.32    146.54 o 
  -1  -5   6    14430.41    14270.77    183.31 o 
   0  -5   6     3675.86     3857.08    145.42 o 
   1  -5   6     2454.86     2526.97    121.71 o 
   2  -5   6     1133.15     1073.67     98.85 o 
   3  -5   6       74.69       66.57     61.52 o 
   4  -5   6     2728.57     2638.35     94.93 o 
   5  -5   6     4008.98     3953.95    135.24 o 
   6  -5   6      132.92      128.08    130.88 o 
   7  -5   6    10052.60    10069.39    263.63 o 
   8  -5   6     7320.44     6966.60    274.80 o 
   9  -5   6      118.06      125.82    192.86 o 
  10  -5   6    10932.26    11189.37    362.18 o 
  11  -5   6     1303.27     1629.37    262.10 o 
  12  -5   6      589.51      640.78    283.62 o 
  13  -5   6      939.56     1240.60    313.65 o 
 -14  -4   6       27.13       30.20    275.86 o 
 -13  -4   6     1814.62     1862.96    240.06 o 
 -12  -4   6     3508.27     3591.37    259.43 o 
 -11  -4   6      820.72      821.01    197.55 o 
 -10  -4   6     3936.18     3715.00    236.94 o 
  -9  -4   6     5439.43     5363.50    245.68 o 
  -8  -4   6      677.42      566.96    133.14 o 
  -7  -4   6      827.23      786.17     92.78 o 
  -6  -4   6     5523.26     5633.95    176.46 o 
  -5  -4   6     4365.72     4367.47    146.17 o 
  -4  -4   6    10905.60    10838.22    237.46 o 
  -3  -4   6     1658.17     1454.48    120.75 o 
  -2  -4   6     5992.12     5883.48    134.45 o 
  -1  -4   6    21488.14    21485.71    201.51 o 
   0  -4   6     4889.83     4894.88    149.57 o 
   1  -4   6    14344.07    14230.83    224.45 o 
   2  -4   6     9823.55     9911.81    193.07 o 
   3  -4   6     5670.73     5300.15    112.54 o 
   4  -4   6     3178.53     3018.16     77.41 o 
   5  -4   6      408.38      390.00     76.64 o 
   6  -4   6     7519.48     7764.19    196.94 o 
   7  -4   6     8208.62     8277.80    223.72 o 
   8  -4   6       77.28      109.96    153.58 o 
   9  -4   6     8905.07     9139.65    306.52 o 
  10  -4   6      635.86      582.66    189.48 o 
  11  -4   6     2595.18     2289.17    263.07 o 
  12  -4   6     1955.17     1758.20    297.75 o 
  13  -4   6     2731.76     2893.19    333.59 o 
 -14  -3   6     1397.88     1173.60    289.78 o 
 -13  -3   6     2900.77     3047.15    261.74 o 
 -12  -3   6       86.65       18.66    197.42 o 
 -11  -3   6    10301.59    10818.05    344.25 o 
 -10  -3   6      564.32      603.38    181.54 o 
  -9  -3   6     1468.11     1606.49    158.79 o 
  -8  -3   6    13517.52    13560.51    284.12 o 
  -7  -3   6      799.70      758.28    131.93 o 
  -6  -3   6     2441.98     2445.33     93.89 o 
  -5  -3   6    10459.47    10163.60    199.32 o 
  -4  -3   6      173.98      145.07     90.16 o 
  -3  -3   6     3127.55     2907.73     99.18 o 
  -2  -3   6    20549.17    20318.02    221.53 o 
  -1  -3   6      341.49      311.38     62.54 o 
   0  -3   6     9921.23     9616.76    170.66 o 
   1  -3   6     2601.96     2472.16    128.90 o 
   2  -3   6     1616.74     1844.43    101.07 o 
   3  -3   6     4605.52     4551.24     98.65 o 
   4  -3   6     3672.45     3637.61     93.81 o 
   5  -3   6     1478.46     1278.89     59.04 o 
   6  -3   6    14550.07    14441.46    221.24 o 
   7  -3   6        5.68        4.05    108.50 o 
   8  -3   6     3430.23     3517.77    201.31 o 
   9  -3   6      584.52      754.97    164.14 o 
  10  -3   6      524.22      593.24    163.26 o 
  11  -3   6     5389.12     5329.15    315.02 o 
  12  -3   6       54.44      -12.82    231.82 o 
  13  -3   6     2965.31     3156.62    340.38 o 
  14  -3   6     3127.48     3327.33    356.16 o 
 -14  -2   6     2878.21     2940.63    320.88 o 
 -13  -2   6       24.72      -95.52    214.17 o 
 -12  -2   6     1058.61     1253.36    215.03 o 
 -11  -2   6     1084.70     1049.20    201.08 o 
 -10  -2   6       30.01      -52.41    175.98 o 
  -9  -2   6     3377.81     3246.64    166.67 o 
  -8  -2   6      719.43      685.56    123.93 o 
  -7  -2   6    13776.63    13676.73    270.49 o 
  -6  -2   6     5779.34     5631.08    150.39 o 
  -5  -2   6     2054.54     2004.15     83.20 o 
  -4  -2   6    19775.54    19739.16    219.53 o 
  -3  -2   6    21362.38    21169.81    183.50 o 
  -2  -2   6     2060.37     2304.20     78.46 o 
  -1  -2   6    10032.13     9585.19    136.80 o 
   0  -2   6    15523.63    15315.07    185.96 o 
   1  -2   6     7996.60     8154.61    152.25 o 
   2  -2   6    10545.63    10744.27    140.42 o 
   3  -2   6     2483.51     2494.80     72.89 o 
   4  -2   6    13823.25    13401.10    149.34 o 
   5  -2   6    10796.90    10728.44    122.65 o 
   6  -2   6     8129.59     8263.21    130.74 o 
   7  -2   6     2969.78     2804.81    130.29 o 
   8  -2   6      812.02      920.70     96.79 o 
   9  -2   6      320.42      352.17    149.55 o 
  10  -2   6     4787.19     4659.89    220.41 o 
  11  -2   6     3365.76     3255.60    214.46 o 
  12  -2   6     1983.68     2185.54    257.90 o 
  13  -2   6     6355.92     6556.99    352.46 o 
  14  -2   6      238.78      254.05    277.73 o 
  15  -2   6     3881.23     3472.35    551.68 o 
 -14  -1   6      307.24      286.17    274.09 o 
 -13  -1   6     3325.48     3436.04    275.05 o 
 -12  -1   6     2699.28     2749.50    243.41 o 
 -11  -1   6       24.10      -25.45    186.46 o 
 -10  -1   6    12556.24    12792.17    335.11 o 
  -9  -1   6       41.58       -5.11    132.06 o 
  -8  -1   6       88.99       31.78    129.52 o 
  -7  -1   6    12574.77    12373.64    256.65 o 
  -6  -1   6      171.25      130.81     78.00 o 
  -5  -1   6    15378.13    15096.27    182.98 o 
  -4  -1   6     7179.18     7036.78    115.78 o 
  -3  -1   6     1566.57     1473.00     81.28 o 
  -2  -1   6    13608.74    13700.44    137.38 o 
  -1  -1   6       88.39      107.98     31.55 o 
   0  -1   6      142.79      192.63     82.74 o 
   1  -1   6    12171.12    12497.95    135.27 o 
   2  -1   6     6626.68     6887.28    106.07 o 
   3  -1   6    10301.58    10454.95    113.49 o 
   4  -1   6    50783.34    51965.27    262.41 o 
   5  -1   6     6669.20     6981.42    104.14 o 
   6  -1   6     1448.89     1366.95     68.36 o 
   7  -1   6     3353.37     3273.88     78.67 o 
   8  -1   6      939.18     1085.47    137.89 o 
   9  -1   6      931.19     1087.61    155.71 o 
  10  -1   6     1180.30     1197.62    165.26 o 
  11  -1   6     3719.16     3859.51    213.89 o 
  12  -1   6     6005.67     6020.63    315.34 o 
  13  -1   6     1122.75     1200.55    229.56 o 
  14  -1   6     3397.91     3584.86    308.99 o 
  15  -1   6     1965.52     1530.62    387.00 o 
 -14   0   6     1171.25      991.80    316.61 o 
 -13   0   6     1999.37     2271.06    255.55 o 
 -12   0   6      294.86      196.53    202.25 o 
 -11   0   6     1527.25     1517.54    196.06 o 
 -10   0   6      368.05      409.99    172.69 o 
  -9   0   6      715.98      775.25    143.22 o 
  -8   0   6     3393.29     3094.22    174.98 o 
  -7   0   6      199.11      239.17    128.33 o 
  -6   0   6    18371.11    18108.35    225.87 o 
  -5   0   6     3006.62     2825.11    111.45 o 
  -4   0   6      799.91      949.25     69.92 o 
  -3   0   6    15601.67    15497.97    141.53 o 
  -2   0   6     1148.59     1020.77     65.80 o 
  -1   0   6      179.07      201.56     77.37 o 
   0   0   6    23758.45    23215.60    192.60 o 
   1   0   6      277.45      248.68     42.83 o 
   2   0   6    28624.15    27583.29    151.23 o 
   3   0   6    30473.69    29300.36    190.33 o 
   4   0   6     2701.49     2489.67     77.40 o 
   5   0   6    41236.97    41529.31    231.36 o 
   6   0   6     2752.51     2678.54     85.55 o 
   7   0   6       86.36      103.26     67.63 o 
   8   0   6     7183.83     6928.45    120.47 o 
   9   0   6     4205.74     4229.68    147.64 o 
  10   0   6     2849.94     2886.67    180.91 o 
  11   0   6     4904.36     4952.26    212.67 o 
  12   0   6      390.79      467.18    198.40 o 
  13   0   6      756.10      978.69    213.10 o 
  14   0   6     2068.59     2167.88    276.22 o 
  15   0   6      340.72      405.54    261.53 o 
 -14   1   6     3016.66     3749.03    549.90 o 
 -13   1   6      368.46      258.24    274.76 o 
 -12   1   6     5268.77     4935.83    286.28 o 
 -11   1   6     2356.02     2926.55    221.57 o 
 -10   1   6      729.89      662.51    152.11 o 
  -9   1   6     3284.26     3541.13    192.71 o 
  -8   1   6      214.88      239.91    138.87 o 
  -7   1   6     4838.93     4578.33    189.47 o 
  -6   1   6    12398.37    12061.42    227.69 o 
  -5   1   6     2497.54     2289.73    117.49 o 
  -4   1   6    10895.30    11006.20    156.22 o 
  -3   1   6      391.35      364.51     60.02 o 
  -2   1   6      611.10      642.49     82.43 o 
  -1   1   6    11540.40    12191.09    141.32 o 
   0   1   6     3024.79     3097.10     84.63 o 
   1   1   6     6358.14     6532.20     69.64 o 
   2   1   6    12018.90    11828.53    102.40 o 
   3   1   6      874.06      923.43     56.12 o 
   4   1   6      350.92      287.89     58.06 o 
   5   1   6     8983.36     9347.69    100.47 o 
   6   1   6      151.17      130.28     38.09 o 
   7   1   6    16706.22    16293.65    168.97 o 
   8   1   6     1277.05     1262.97     86.02 o 
   9   1   6    12413.71    12604.37    194.66 o 
  10   1   6     6141.91     6163.14    205.11 o 
  11   1   6       70.32       80.22    133.94 o 
  12   1   6     5907.95     6010.51    278.92 o 
  13   1   6     2405.36     2599.25    234.48 o 
  14   1   6      293.45      386.87    207.97 o 
  15   1   6     1820.63     1777.77    270.44 o 
 -14   2   6      127.43      129.91    441.64 o 
 -13   2   6     2370.63     2696.42    334.20 o 
 -12   2   6      721.62      728.25    242.08 o 
 -11   2   6     1812.62     2065.75    225.52 o 
 -10   2   6     3569.85     3454.47    216.68 o 
  -9   2   6      497.60      440.54    149.07 o 
  -8   2   6    10103.48     9354.18    251.49 o 
  -7   2   6     4127.64     4129.94    136.27 o 
  -6   2   6      329.46      248.23     90.01 o 
  -5   2   6     2180.18     1975.70    110.52 o 
  -4   2   6     3270.43     3348.77    118.54 o 
  -3   2   6     1090.60     1297.05    110.55 o 
  -2   2   6    19740.31    19891.71    205.79 o 
  -1   2   6     2800.48     2772.08    115.31 o 
   0   2   6    54320.66    55289.90    304.94 o 
   1   2   6     7604.08     7674.01     89.60 o 
   2   2   6    15421.51    15320.86    100.45 o 
   3   2   6    24534.16    24795.61    154.61 o 
   4   2   6     5104.24     4860.89     99.86 o 
   5   2   6      610.47      744.64     50.84 o 
   6   2   6    30573.82    30032.02    227.38 o 
   7   2   6       50.90       44.14     73.60 o 
   8   2   6     3700.63     3723.64    104.87 o 
   9   2   6    10383.82    10360.19    179.40 o 
  10   2   6       26.23       78.13     97.40 o 
  11   2   6     1713.34     1927.26    158.02 o 
  12   2   6     3142.78     3258.13    210.93 o 
  13   2   6      123.04       51.31    193.36 o 
  14   2   6     2942.05     2969.26    254.45 o 
  15   2   6     3050.34     3419.20    384.29 o 
  16   2   6     1133.22     1265.85    657.27 o 
 -14   3   6     2223.88     1836.27    677.00 o 
 -13   3   6     1314.86     1362.23    271.54 o 
 -12   3   6     1172.76     1097.68    247.10 o 
 -11   3   6     3209.60     3436.54    279.74 o 
 -10   3   6      665.26      617.25    155.97 o 
  -9   3   6    10127.45     9928.51    264.26 o 
  -8   3   6     4798.05     4910.04    208.88 o 
  -7   3   6     1160.54     1384.06    118.91 o 
  -6   3   6     4503.09     4114.01    150.08 o 
  -5   3   6    10317.99    10571.04    195.74 o 
  -4   3   6     2250.84     2288.19    115.21 o 
  -3   3   6     5480.22     5122.77    125.95 o 
  -2   3   6     3250.26     3424.29    103.81 o 
  -1   3   6    11288.55    11619.60    207.52 o 
   0   3   6      222.17      318.51     60.27 o 
   1   3   6     4444.91     4396.82     86.99 o 
   2   3   6     1361.62     1278.75     52.96 o 
   3   3   6     8225.93     7848.88     90.44 o 
   4   3   6      990.24     1004.95     49.21 o 
   5   3   6    13321.42    12996.68    139.45 o 
   6   3   6      312.19      326.39     57.20 o 
   7   3   6     4432.38     4490.37    101.29 o 
   8   3   6    19479.30    19274.73    187.50 o 
   9   3   6     1854.39     1722.58    109.88 o 
  10   3   6     7494.23     7775.16    176.81 o 
  11   3   6     1313.37     1352.20    119.95 o 
  12   3   6      130.51      118.52    159.95 o 
  13   3   6     7618.89     7733.75    304.03 o 
  14   3   6       41.79      -19.97    229.20 o 
  15   3   6      524.50      685.22    326.28 o 
  16   3   6     1796.77     2346.16    744.11 o 
 -13   4   6      497.31      217.30    258.51 o 
 -12   4   6     6600.80     6588.62    358.15 o 
 -11   4   6      272.86      340.70    229.90 o 
 -10   4   6     3311.03     3396.03    236.08 o 
  -9   4   6     2269.00     2230.74    176.62 o 
  -8   4   6      435.61      430.79    140.87 o 
  -7   4   6     3453.27     3438.02    147.94 o 
  -6   4   6     4007.37     3668.86    154.78 o 
  -5   4   6     1750.99     1796.98    142.56 o 
  -4   4   6    17962.74    17615.36    248.94 o 
  -3   4   6      144.66      226.34    100.30 o 
  -2   4   6    37156.99    36869.83    332.11 o 
  -1   4   6     8748.21     8877.82    188.29 o 
   0   4   6      829.28      837.02    109.54 o 
   1   4   6     5633.14     5430.01     97.34 o 
   2   4   6    14211.89    13967.22    147.25 o 
   3   4   6      514.13      529.03     49.74 o 
   4   4   6     4711.83     4711.66     84.14 o 
   5   4   6      176.91      133.13     45.40 o 
   6   4   6     9769.00     9108.88    100.19 o 
   7   4   6     3980.70     3986.27     87.60 o 
   8   4   6      195.97      143.27     62.04 o 
   9   4   6    11399.79    11177.48    193.64 o 
  10   4   6     4085.58     4314.65    148.14 o 
  11   4   6     1736.19     1903.05    130.81 o 
  12   4   6     5494.74     6096.95    217.77 o 
  13   4   6     2499.55     2906.54    281.88 o 
  14   4   6      310.22      464.42    301.29 o 
  15   4   6     4660.29     4773.33    491.88 o 
  16   4   6      447.47      587.53    676.35 o 
 -13   5   6     2926.44     2852.06    379.25 o 
 -12   5   6      241.94      265.91    247.74 o 
 -11   5   6     6693.43     7053.88    358.99 o 
 -10   5   6     2820.70     3189.53    272.42 o 
  -9   5   6        5.01        7.17    176.52 o 
  -8   5   6    11897.10    12232.40    294.80 o 
  -7   5   6     5987.77     5894.79    208.27 o 
  -6   5   6     1563.56     1485.80    150.09 o 
  -5   5   6    11502.00    11335.58    222.62 o 
  -4   5   6     2060.32     1814.77    120.09 o 
  -3   5   6     1482.89     1406.61    118.71 o 
  -2   5   6     8560.42     9267.47    246.45 o 
  -1   5   6      136.71       54.77    129.81 o 
   0   5   6     5735.43     5220.78    175.38 o 
   1   5   6     4337.34     4223.71    112.17 o 
   2   5   6     1224.91     1325.45     87.62 o 
   3   5   6     9505.38     9475.11    129.08 o 
   4   5   6      440.66      430.83     49.77 o 
   5   5   6     5646.77     5224.59    113.64 o 
   6   5   6     4493.93     4498.19    115.29 o 
   7   5   6      982.05      946.56     71.87 o 
   8   5   6     5312.45     5375.27    118.59 o 
   9   5   6     9119.41     8955.90    157.90 o 
  10   5   6     2140.65     2126.55    131.01 o 
  11   5   6     4417.34     4575.44    162.56 o 
  12   5   6      146.63      138.20    128.07 o 
  13   5   6      863.46      970.15    284.72 o 
  14   5   6     4847.33     5236.19    389.02 o 
  15   5   6      899.44      878.95    375.75 o 
  16   5   6     2494.75     2579.07    715.82 o 
 -13   6   6      501.57      459.39    456.62 o 
 -12   6   6      943.39      760.82    263.17 o 
 -11   6   6     1778.69     1664.79    263.95 o 
 -10   6   6      142.99      167.21    228.83 o 
  -9   6   6     2213.79     2511.04    225.07 o 
  -8   6   6     4285.19     4023.08    209.77 o 
  -7   6   6     1672.04     1652.79    164.58 o 
  -6   6   6     5469.77     5899.36    215.56 o 
  -5   6   6       34.92       70.91    115.73 o 
  -4   6   6    14952.58    14308.35    253.60 o 
  -3   6   6     6646.37     6793.18    202.48 o 
  -2   6   6     1104.76     1168.30    138.47 o 
  -1   6   6    31868.51    31862.70    380.88 o 
   0   6   6    21422.09    22079.33    258.99 o 
   1   6   6     3862.69     4021.65    101.80 o 
   2   6   6    10765.39    10184.37    168.10 o 
   3   6   6      960.59      911.77     93.14 o 
   4   6   6     3078.73     2637.85     88.63 o 
   5   6   6     3161.24     2810.17    112.45 o 
   6   6   6       77.07       31.37     77.37 o 
   7   6   6    24200.25    24106.05    221.91 o 
   8   6   6      466.18      447.26     71.48 o 
   9   6   6     1019.38     1086.39     99.11 o 
  10   6   6     5652.97     5682.83    158.53 o 
  11   6   6     2754.99     2735.50    154.72 o 
  12   6   6     1392.99     1367.12    165.70 o 
  13   6   6     2294.14     2668.16    265.01 o 
  14   6   6       32.20       -7.22    262.53 o 
  15   6   6     2908.77     2814.84    421.44 o 
  16   6   6     1183.53     1253.70    467.50 o 
 -12   7   6     2664.05     2976.78    313.70 o 
 -11   7   6        2.61      143.95    244.95 o 
 -10   7   6     5909.90     6316.41    344.79 o 
  -9   7   6     3049.65     2671.00    229.50 o 
  -8   7   6     1783.94     1558.35    199.75 o 
  -7   7   6     6395.27     6090.29    232.10 o 
  -6   7   6      235.73      202.39    125.32 o 
  -5   7   6      548.22      619.35    134.75 o 
  -4   7   6     5322.58     5266.29    199.52 o 
  -3   7   6        4.55        9.41    144.81 o 
  -2   7   6     7209.11     7344.45    240.38 o 
  -1   7   6    29193.12    29639.12    365.93 o 
   0   7   6     3723.54     3579.92    147.37 o 
   1   7   6    19286.38    19789.39    360.02 o 
   2   7   6     2691.85     2681.09    143.56 o 
   3   7   6      560.12      536.45     94.75 o 
   4   7   6    14005.36    13591.37    196.95 o 
   5   7   6      497.29      540.56     83.02 o 
   6   7   6     1583.93     1583.07    109.62 o 
   7   7   6     3539.31     3615.09    113.88 o 
   8   7   6      207.60      266.14     73.97 o 
   9   7   6     3710.04     3870.84    135.50 o 
  10   7   6     1967.71     2004.89    133.27 o 
  11   7   6     6733.44     7019.50    212.34 o 
  12   7   6     3562.74     3757.43    216.18 o 
  13   7   6      104.38      139.66    157.78 o 
  14   7   6     3680.72     4213.62    329.32 o 
  15   7   6     1780.80     2103.77    333.47 o 
  16   7   6      148.08      -61.49    444.60 o 
 -12   8   6      324.46      420.41    607.26 o 
 -11   8   6     3562.88     3214.98    308.12 o 
 -10   8   6     1302.34     1318.11    256.70 o 
  -9   8   6     4472.76     4538.44    308.60 o 
  -8   8   6     1475.36     1590.49    210.96 o 
  -7   8   6      128.20      184.21    159.26 o 
  -6   8   6     8710.99     8764.44    228.33 o 
  -5   8   6     3702.96     3076.36    172.09 o 
  -4   8   6       27.47       89.71    161.33 o 
  -3   8   6    11008.03    11609.75    282.31 o 
  -2   8   6     3682.08     3282.53    202.62 o 
  -1   8   6      573.80      665.70    144.14 o 
   0   8   6     7466.56     7832.48    211.18 o 
   1   8   6     1789.46     1584.65    106.65 o 
   2   8   6    20348.07    19210.19    333.08 o 
   3   8   6    18584.75    18618.93    305.43 o 
   4   8   6        7.30        7.90     80.72 o 
   5   8   6    13072.48    12390.93    197.32 o 
   6   8   6     9156.19     9217.78    184.80 o 
   7   8   6       18.07       18.67     71.02 o 
   8   8   6    10557.22    10553.42    164.38 o 
   9   8   6     1079.36     1065.60    122.39 o 
  10   8   6      368.75      339.21    128.81 o 
  11   8   6     6185.78     6414.52    220.17 o 
  12   8   6      260.79      264.38    171.86 o 
  13   8   6     5173.76     5273.87    236.14 o 
  14   8   6      311.66      237.93    213.58 o 
  15   8   6      583.13      843.94    384.36 o 
  16   8   6     2120.53     2136.94    749.38 o 
 -11   9   6     3476.55     3723.85    554.90 o 
 -10   9   6      787.62      788.15    257.63 o 
  -9   9   6     3104.86     2868.01    285.68 o 
  -8   9   6       17.67      -24.78    180.35 o 
  -7   9   6     1947.89     1811.92    197.19 o 
  -6   9   6     7258.39     6825.06    217.71 o 
  -5   9   6        1.98       12.24    151.56 o 
  -4   9   6     6390.30     6795.38    253.24 o 
  -3   9   6     2079.63     1949.95    187.07 o 
  -2   9   6     4674.91     4183.37    226.88 o 
  -1   9   6     3766.44     3989.62    206.69 o 
   0   9   6     3531.23     3724.16    185.86 o 
   1   9   6     8396.60     8080.52    189.38 o 
   2   9   6     3161.81     3175.53    166.08 o 
   3   9   6       12.85        1.74    132.36 o 
   4   9   6     3211.58     3102.11    139.48 o 
   5   9   6    17602.03    16984.81    242.35 o 
   6   9   6      188.54      198.86     97.15 o 
   7   9   6     2757.47     2421.99     93.21 o 
   8   9   6     5361.20     5622.73    156.98 o 
   9   9   6     6064.10     5995.81    186.76 o 
  10   9   6     6221.09     6110.41    195.44 o 
  11   9   6      408.02      402.76    147.41 o 
  12   9   6     3918.88     4260.71    251.46 o 
  13   9   6     2034.76     2143.75    258.02 o 
  14   9   6      238.01      261.34    228.95 o 
  15   9   6     2333.29     2610.52    548.85 o 
  16   9   6      503.93      391.47    677.00 o 
 -11  10   6      327.83       57.90    658.58 o 
 -10  10   6     3430.61     3482.08    351.42 o 
  -9  10   6      313.17      321.85    272.42 o 
  -8  10   6     2658.48     2946.13    251.98 o 
  -7  10   6     1947.85     1862.10    205.64 o 
  -6  10   6      460.86      486.40    160.98 o 
  -5  10   6     4948.15     4787.59    223.65 o 
  -4  10   6     5284.21     4863.53    232.96 o 
  -3  10   6     1939.91     2106.17    171.01 o 
  -2  10   6     3536.20     3910.09    201.81 o 
  -1  10   6      435.56      410.56    163.49 o 
   0  10   6     6045.26     6086.56    225.40 o 
   1  10   6    17455.72    16312.31    333.46 o 
   2  10   6      917.05      685.15    137.70 o 
   3  10   6    21645.33    21749.53    342.19 o 
   4  10   6     5877.46     5345.76    203.77 o 
   5  10   6      521.62      457.96     70.07 o 
   6  10   6    11213.16    11046.56    212.15 o 
   7  10   6     1785.25     1856.49    135.78 o 
   8  10   6     1797.86     1873.64    136.17 o 
   9  10   6     1294.06     1431.65    134.90 o 
  10  10   6      186.97      187.19    135.76 o 
  11  10   6      652.25      676.40    173.54 o 
  12  10   6     7477.19     7407.38    348.59 o 
  13  10   6       52.07      115.44    225.01 o 
  14  10   6     3452.51     3543.49    351.07 o 
  15  10   6     2531.65     1957.44    465.75 o 
 -10  11   6      222.37      490.81    584.24 o 
  -9  11   6     1651.84     1547.01    305.40 o 
  -8  11   6     4030.41     3791.67    306.16 o 
  -7  11   6        0.24      -41.53    203.63 o 
  -6  11   6     4001.09     4337.84    266.98 o 
  -5  11   6     6081.92     6501.44    251.87 o 
  -4  11   6     1023.26     1213.59    174.81 o 
  -3  11   6     5998.51     5571.54    235.46 o 
  -2  11   6     1287.12     1458.57    173.72 o 
  -1  11   6      928.60     1041.49    177.06 o 
   0  11   6      384.51      366.09    144.73 o 
   1  11   6      143.10      159.69    116.22 o 
   2  11   6     2484.09     2375.06    164.49 o 
   3  11   6     2535.96     2331.17    160.64 o 
   4  11   6        8.18      -32.30    137.08 o 
   5  11   6    17733.71    18175.57    442.14 o 
   6  11   6     3147.04     3019.51    181.04 o 
   7  11   6    14056.09    13672.66    299.70 o 
   8  11   6     2309.45     2564.78    182.70 o 
   9  11   6        7.79       83.80    140.60 o 
  10  11   6     4439.76     4865.01    213.57 o 
  11  11   6     4158.00     4604.05    277.63 o 
  12  11   6       86.94       22.05    263.44 o 
  13  11   6     2171.02     2387.18    318.46 o 
  14  11   6      879.84     1001.86    358.46 o 
  15  11   6      611.44     1143.93    450.21 o 
  -9  12   6     2757.09     3113.96    737.53 o 
  -8  12   6       26.07       -8.10    269.27 o 
  -7  12   6     1538.95     1541.38    287.50 o 
  -6  12   6     2285.38     2148.07    257.86 o 
  -5  12   6     1023.34     1061.04    282.02 o 
  -4  12   6     6931.86     6628.25    332.43 o 
  -3  12   6      562.01      559.67    211.88 o 
  -2  12   6     2204.38     2703.91    191.76 o 
  -1  12   6     3527.30     3500.36    201.35 o 
   0  12   6      478.34      432.34    163.95 o 
   1  12   6     2009.74     2062.06    163.61 o 
   2  12   6    14249.57    13958.84    281.71 o 
   3  12   6     1142.55     1160.36    139.79 o 
   4  12   6     7084.25     7181.26    229.96 o 
   5  12   6       53.74       20.15    173.71 o 
   6  12   6     2263.37     2276.12    208.01 o 
   7  12   6     5075.37     4913.43    251.03 o 
   8  12   6      326.37      205.70    179.29 o 
   9  12   6     4098.99     4390.58    231.71 o 
  10  12   6     2729.76     3087.68    231.99 o 
  11  12   6      501.52      421.44    217.27 o 
  12  12   6     4534.12     4222.46    375.01 o 
  13  12   6     4136.19     4631.89    470.86 o 
  14  12   6     1610.47     1582.75    489.38 o 
  15  12   6     1045.61     1090.45    360.57 o 
  -8  13   6     3956.23     4081.77    757.27 o 
  -7  13   6     2403.88     2682.93    388.58 o 
  -6  13   6      251.45      275.98    292.90 o 
  -5  13   6     6331.08     5705.15    482.35 o 
  -4  13   6     1122.09     1119.47    344.99 o 
  -3  13   6     1604.45     1643.10    287.77 o 
  -2  13   6     2268.89     1835.21    294.92 o 
  -1  13   6      961.57     1222.10    225.19 o 
   0  13   6     1033.04      976.97    216.96 o 
   1  13   6     2854.06     3311.15    216.10 o 
   2  13   6       13.70       26.58    157.48 o 
   3  13   6     5063.31     4712.73    223.92 o 
   4  13   6      578.47      513.66    180.35 o 
   5  13   6      234.60      151.57    181.18 o 
   6  13   6     6237.57     6157.42    277.95 o 
   7  13   6       87.43       53.39    189.31 o 
   8  13   6     2509.17     2290.33    225.74 o 
   9  13   6     3109.57     3005.81    242.22 o 
  10  13   6        3.90       67.71    192.24 o 
  11  13   6     3382.27     3780.13    306.09 o 
  12  13   6       89.59      107.76    285.57 o 
  13  13   6     1118.78     1410.13    387.14 o 
  14  13   6     2967.10     2837.06    561.49 o 
  -7  14   6     1209.01     1448.09    607.92 o 
  -6  14   6     2366.39     2378.15    432.72 o 
  -5  14   6      675.63      627.12    370.20 o 
  -4  14   6     1924.78     1790.66    391.12 o 
  -3  14   6     4626.08     4431.66    367.05 o 
  -2  14   6      778.54      894.21    284.02 o 
  -1  14   6     4974.96     5064.96    377.94 o 
   0  14   6    10631.13     9692.48    406.82 o 
   1  14   6       56.50      102.21    196.51 o 
   2  14   6     1547.49     1498.23    207.71 o 
   3  14   6      263.70      507.91    190.13 o 
   4  14   6     2006.61     2377.04    222.23 o 
   5  14   6      389.25      279.70    188.90 o 
   6  14   6      376.93      331.77    186.70 o 
   7  14   6     2735.57     3074.45    243.44 o 
   8  14   6     5894.03     6055.78    295.35 o 
   9  14   6        1.50       -1.27    212.22 o 
  10  14   6     5196.50     5944.98    320.27 o 
  11  14   6      490.48      325.77    243.17 o 
  12  14   6      229.70      315.64    301.21 o 
  13  14   6     1924.44     1877.07    517.00 o 
  -6  15   6      181.16     -157.24    616.48 o 
  -5  15   6       76.62      110.27    383.09 o 
  -4  15   6     2136.84     2295.19    422.07 o 
  -3  15   6        3.02      -23.21    362.63 o 
  -2  15   6     3644.91     3137.54    361.91 o 
  -1  15   6     4887.53     4852.58    379.31 o 
   0  15   6      287.64      330.61    258.07 o 
   1  15   6     5691.67     5671.44    354.64 o 
   2  15   6     2378.63     2439.89    242.71 o 
   3  15   6       96.47      164.41    192.63 o 
   4  15   6     3355.40     3003.75    275.88 o 
   5  15   6      358.10      464.33    229.94 o 
   6  15   6      716.25      657.33    231.38 o 
   7  15   6     2580.21     2743.85    272.23 o 
   8  15   6      154.26      175.42    231.49 o 
   9  15   6     1509.25     1591.97    245.66 o 
  10  15   6     2457.25     2678.23    315.50 o 
  11  15   6      436.49      252.71    305.96 o 
  12  15   6     1418.35     1777.94    479.23 o 
  13  15   6       15.75       55.27    607.92 o 
  -4  16   6      382.26      224.10    432.93 o 
  -3  16   6     3312.31     3636.91    475.60 o 
  -2  16   6     3017.89     3173.75    446.19 o 
  -1  16   6      806.32      885.94    279.91 o 
   0  16   6     8251.11     7840.39    413.10 o 
   1  16   6      272.91      219.22    249.40 o 
   2  16   6      758.20      810.00    251.48 o 
   3  16   6     4173.64     4589.90    392.16 o 
   4  16   6     1635.68     1419.46    252.08 o 
   5  16   6     3001.81     3108.09    289.64 o 
   6  16   6     2250.14     2444.07    273.60 o 
   7  16   6      316.83      265.26    250.50 o 
   8  16   6     3593.49     3824.66    348.88 o 
   9  16   6     1793.54     2183.81    314.71 o 
  10  16   6      255.01      367.84    280.72 o 
  11  16   6     1511.22     1189.43    471.11 o 
  12  16   6      109.85      -87.71    432.09 o 
  -3  17   6     3621.43     3915.97    856.62 o 
  -2  17   6     1400.75     1361.93    467.08 o 
  -1  17   6     3782.13     3823.32    415.17 o 
   0  17   6     2461.28     2267.12    316.79 o 
   1  17   6      507.15      566.81    285.67 o 
   2  17   6     3264.52     3520.40    388.93 o 
   3  17   6      321.71      132.58    328.59 o 
   4  17   6     1754.77     1782.61    348.48 o 
   5  17   6     1423.20     1624.47    307.36 o 
   6  17   6       25.05       -1.72    247.20 o 
   7  17   6     2232.53     1736.39    324.91 o 
   8  17   6     2806.41     2866.57    350.90 o 
   9  17   6     1913.71     1737.04    408.21 o 
  10  17   6     1975.65     1632.64    398.59 o 
  -1  18   6      547.68      517.79    609.90 o 
   1  18   6     4178.38     4503.16    628.69 o 
   2  18   6      155.27      -26.72    496.23 o 
   3  18   6     2043.60     1769.67    357.29 o 
   4  18   6     4777.26     5159.09    446.12 o 
   5  18   6       40.62      139.83    336.06 o 
   6  18   6     3699.73     3760.96    412.29 o 
   7  18   6     1818.49     1889.66    440.42 o 
   8  18   6       77.95       89.96    383.17 o 
   9  18   6     2484.95     2583.18    440.85 o 
   3  19   6     1965.08     2227.73    799.38 o 
  -5 -15   7     3220.64     2763.02    439.96 o 
  -4 -15   7     2047.25     1800.97    473.96 o 
  -3 -15   7       56.54      -66.56    308.75 o 
  -2 -15   7     5420.74     5282.56    631.47 o 
  -1 -15   7     1448.78     1548.56    518.89 o 
   0 -15   7      600.79      652.23    472.45 o 
   1 -15   7     2569.96     2370.50    793.46 o 
   2 -15   7      417.59      372.85    417.74 o 
  -7 -14   7        0.90      141.45    595.42 o 
  -6 -14   7     1258.98      950.02    273.85 o 
  -5 -14   7     1524.33     1500.64    340.31 o 
  -4 -14   7     1492.65     1453.29    286.00 o 
  -3 -14   7     3045.24     3343.93    331.93 o 
  -2 -14   7      171.40       93.01    231.54 o 
  -1 -14   7     1406.54     1138.06    329.37 o 
   0 -14   7     6554.04     6270.64    515.06 o 
   1 -14   7      302.38      254.92    337.51 o 
   2 -14   7     1342.08     1480.64    303.32 o 
   3 -14   7     2858.71     2866.52    322.21 o 
   4 -14   7       53.36     -198.91    284.30 o 
  -9 -13   7     1509.44      661.21    685.56 o 
  -8 -13   7       59.42      -34.94    327.59 o 
  -7 -13   7     6074.69     6106.35    399.06 o 
  -6 -13   7     1059.30      929.97    268.07 o 
  -5 -13   7       36.86       65.62    248.29 o 
  -4 -13   7     3647.74     3400.40    312.35 o 
  -3 -13   7      189.82      291.20    246.16 o 
  -2 -13   7     1070.56     1035.86    238.80 o 
  -1 -13   7     6808.25     6812.54    334.12 o 
   0 -13   7      832.18      645.35    344.84 o 
   1 -13   7     4736.60     4855.88    352.31 o 
   2 -13   7     3976.87     4224.23    302.60 o 
   3 -13   7        4.26       -8.68    270.07 o 
   4 -13   7     5975.67     5968.04    388.50 o 
   5 -13   7     1295.26     1199.71    259.52 o 
   6 -13   7      303.45      364.41    302.83 o 
 -10 -12   7      860.01     1165.19    675.03 o 
  -9 -12   7      464.95      408.06    331.96 o 
  -8 -12   7     2929.35     2451.03    301.07 o 
  -7 -12   7     1915.91     2167.46    301.19 o 
  -6 -12   7      280.05      336.84    225.98 o 
  -5 -12   7     1572.44     1515.12    269.03 o 
  -4 -12   7     1686.38     1610.15    264.45 o 
  -3 -12   7     4515.14     4595.93    325.28 o 
  -2 -12   7     2312.37     2226.81    275.22 o 
  -1 -12   7        9.39       -9.23    198.46 o 
   0 -12   7     1656.48     1517.45    203.47 o 
   1 -12   7     1979.44     2041.34    241.92 o 
   2 -12   7        6.43       44.14    241.04 o 
   3 -12   7     8325.38     8060.89    396.71 o 
   4 -12   7     1003.17      939.05    263.98 o 
   5 -12   7     1960.95     1885.09    269.22 o 
   6 -12   7     3039.52     3405.09    323.07 o 
   7 -12   7       28.69      -53.88    305.84 o 
 -11 -11   7     3973.32     4453.49    803.33 o 
 -10 -11   7       12.76      129.81    316.82 o 
  -9 -11   7     1223.48     1215.16    275.59 o 
  -8 -11   7      942.49     1098.90    228.48 o 
  -7 -11   7       28.86        5.06    220.77 o 
  -6 -11   7     2646.95     2651.28    255.96 o 
  -5 -11   7     1240.28      993.50    214.56 o 
  -4 -11   7     1351.66     1425.39    242.27 o 
  -3 -11   7     2801.00     2807.04    273.67 o 
  -2 -11   7      415.95      304.18    187.05 o 
  -1 -11   7     7097.86     6845.95    270.66 o 
   0 -11   7     2236.70     2158.60    209.39 o 
   1 -11   7      111.67      126.97    161.27 o 
   2 -11   7     6366.47     6428.59    349.03 o 
   3 -11   7     4623.36     5023.28    331.75 o 
   4 -11   7     3458.23     3557.82    310.43 o 
   5 -11   7     6089.63     6248.16    335.17 o 
   6 -11   7      203.35      203.40    224.38 o 
   7 -11   7      237.56       33.10    259.61 o 
   8 -11   7     3867.16     3993.94    367.81 o 
   9 -11   7      141.09       33.55    689.51 o 
 -12 -10   7     2491.61     2076.41    674.37 o 
 -11 -10   7       20.18     -127.28    322.49 o 
 -10 -10   7     2080.87     1942.08    291.38 o 
  -9 -10   7     3360.47     3609.12    282.94 o 
  -8 -10   7       12.00       54.58    210.98 o 
  -7 -10   7     4373.40     4613.47    287.82 o 
  -6 -10   7     2364.05     2373.82    214.59 o 
  -5 -10   7     1885.70     1906.98    204.24 o 
  -4 -10   7     2493.35     2404.55    227.72 o 
  -3 -10   7     2388.71     2417.60    252.58 o 
  -2 -10   7     1649.04     1726.48    180.26 o 
  -1 -10   7      859.94      851.33    167.35 o 
   0 -10   7      701.51      762.65    170.76 o 
   1 -10   7     6065.49     5994.39    278.57 o 
   2 -10   7       62.82       32.86    179.89 o 
   3 -10   7     4837.38     4796.14    315.24 o 
   4 -10   7     1733.03     2104.81    267.18 o 
   5 -10   7       23.49      167.69    214.42 o 
   6 -10   7     3945.15     4168.44    275.98 o 
   7 -10   7     2992.03     2776.27    293.97 o 
   8 -10   7       12.84        7.74    261.92 o 
   9 -10   7     4859.52     4825.43    443.57 o 
  10 -10   7     1324.54     1101.37    702.01 o 
 -12  -9   7       24.81      135.51    424.22 o 
 -11  -9   7      738.86      757.48    266.57 o 
 -10  -9   7     3819.61     3994.31    265.22 o 
  -9  -9   7      707.24      671.31    198.15 o 
  -8  -9   7     1917.32     1782.85    209.99 o 
  -7  -9   7     1353.99     1342.46    161.77 o 
  -6  -9   7     2471.44     2487.33    175.32 o 
  -5  -9   7     3556.82     3661.72    188.16 o 
  -4  -9   7       44.62       40.09    151.96 o 
  -3  -9   7     2615.37     2564.75    171.56 o 
  -2  -9   7     9193.90     9085.05    273.90 o 
  -1  -9   7       66.32       40.97    154.86 o 
   0  -9   7     7650.17     7348.48    260.99 o 
   1  -9   7     3337.77     3440.05    228.18 o 
   2  -9   7     1563.01     1626.79    195.52 o 
   3  -9   7      960.77      842.44    179.57 o 
   4  -9   7     1253.38     1442.78    205.80 o 
   5  -9   7     4174.68     4194.00    245.55 o 
   6  -9   7     4981.23     5348.48    254.65 o 
   7  -9   7       17.24       -5.99    204.48 o 
   8  -9   7     6053.04     6041.57    365.83 o 
   9  -9   7     1269.17     1276.95    260.33 o 
  10  -9   7     1748.55     1601.80    528.74 o 
 -13  -8   7       18.92      -26.97    669.11 o 
 -12  -8   7     2200.35     2336.17    367.99 o 
 -11  -8   7     3289.92     3238.42    243.07 o 
 -10  -8   7        8.90       38.15    198.02 o 
  -9  -8   7     7258.92     7349.51    340.67 o 
  -8  -8   7     2394.93     2649.29    241.35 o 
  -7  -8   7     2058.26     2022.23    172.86 o 
  -6  -8   7     4290.45     4303.46    201.38 o 
  -5  -8   7       18.76       25.25    136.23 o 
  -4  -8   7      526.24      660.86    131.72 o 
  -3  -8   7    13999.33    14028.54    237.81 o 
  -2  -8   7        9.81        6.84     94.92 o 
  -1  -8   7     4272.13     4267.29    167.23 o 
   0  -8   7      243.92      296.78    119.14 o 
   1  -8   7      543.45      640.38    131.45 o 
   2  -8   7     4793.84     4991.43    208.69 o 
   3  -8   7      750.49      904.70    147.83 o 
   4  -8   7      579.11      770.38    180.89 o 
   5  -8   7     4298.49     4327.27    236.46 o 
   6  -8   7      148.21      161.61    163.98 o 
   7  -8   7     6135.01     5530.04    284.53 o 
   8  -8   7      628.12      680.02    207.24 o 
   9  -8   7     1031.41      942.27    254.08 o 
  10  -8   7      749.04      684.22    288.44 o 
  11  -8   7      266.33      374.36    634.24 o 
 -13  -7   7     2147.39     2229.26    531.74 o 
 -12  -7   7     1201.47     1029.39    264.08 o 
 -11  -7   7      499.75      539.66    232.05 o 
 -10  -7   7     2035.36     2176.83    226.28 o 
  -9  -7   7      164.44      149.75    192.77 o 
  -8  -7   7     5453.34     5398.90    280.25 o 
  -7  -7   7     3268.65     3067.25    181.10 o 
  -6  -7   7      478.06      329.23    135.99 o 
  -5  -7   7    11628.07    11399.55    265.76 o 
  -4  -7   7    21624.95    21681.04    277.78 o 
  -3  -7   7     1782.82     1736.89    121.07 o 
  -2  -7   7     7234.15     7189.87    181.15 o 
  -1  -7   7     4666.73     4595.31    148.93 o 
   0  -7   7       35.90       57.28     79.92 o 
   1  -7   7     3403.86     3465.14    110.60 o 
   2  -7   7     3380.23     3229.38    165.38 o 
   3  -7   7     4238.91     4433.01    189.56 o 
   4  -7   7     4921.60     5145.43    193.03 o 
   5  -7   7      396.05      480.20    155.91 o 
   6  -7   7     7023.24     7055.08    256.22 o 
   7  -7   7     2111.35     2320.13    197.80 o 
   8  -7   7      122.68       77.63    198.50 o 
   9  -7   7     6136.77     6219.00    342.66 o 
  10  -7   7      853.65      834.58    246.49 o 
  11  -7   7      599.01      713.73    290.89 o 
  12  -7   7     2383.95     2017.86    721.74 o 
 -13  -6   7     3038.51     3157.97    301.72 o 
 -12  -6   7       22.04       46.35    206.94 o 
 -11  -6   7     5572.42     5847.78    325.02 o 
 -10  -6   7      598.00      465.94    190.45 o 
  -9  -6   7      295.47      154.68    179.01 o 
  -8  -6   7     8093.12     7945.14    242.19 o 
  -7  -6   7      165.97      142.49    130.75 o 
  -6  -6   7     1958.44     2026.91    158.55 o 
  -5  -6   7     9425.65     9329.84    239.19 o 
  -4  -6   7      948.23      761.88    133.57 o 
  -3  -6   7     8200.90     8179.45    197.74 o 
  -2  -6   7     2931.65     2753.58    119.93 o 
  -1  -6   7     5109.15     5136.69    159.60 o 
   0  -6   7     7832.91     7830.34    171.25 o 
   1  -6   7     3561.68     3533.09    124.25 o 
   2  -6   7     3035.41     3119.19    131.67 o 
   3  -6   7    15330.99    15823.34    228.16 o 
   4  -6   7     2886.54     2970.95    130.56 o 
   5  -6   7      376.42      459.08    141.15 o 
   6  -6   7     2966.85     2920.00    190.81 o 
   7  -6   7      782.66      671.86    161.60 o 
   8  -6   7     2136.85     1809.33    211.68 o 
   9  -6   7     1042.90      974.21    230.59 o 
  10  -6   7     2049.58     1980.93    268.42 o 
  11  -6   7     2922.69     3070.87    302.54 o 
  12  -6   7       13.80       24.62    289.09 o 
 -14  -5   7     1327.74     1442.98    450.90 o 
 -13  -5   7      107.64       55.05    216.95 o 
 -12  -5   7      983.54      993.73    220.77 o 
 -11  -5   7       35.88       20.48    195.34 o 
 -10  -5   7      736.23      843.21    192.55 o 
  -9  -5   7     5463.28     5734.10    246.30 o 
  -8  -5   7     1530.69     1270.10    152.48 o 
  -7  -5   7    12818.41    12740.26    278.87 o 
  -6  -5   7     2740.74     2996.78    189.63 o 
  -5  -5   7       10.18       44.37    132.93 o 
  -4  -5   7    10909.28    10427.87    250.86 o 
  -3  -5   7      232.73      155.31    115.40 o 
  -2  -5   7      462.82      454.53     72.71 o 
  -1  -5   7    17524.29    17376.20    197.33 o 
   0  -5   7     2501.42     2580.21    119.44 o 
   1  -5   7    18444.78    18702.55    254.08 o 
   2  -5   7    22280.99    22455.42    248.33 o 
   3  -5   7       17.02       38.78     70.46 o 
   4  -5   7    14135.06    13784.94    148.32 o 
   5  -5   7     8457.85     8365.72    170.97 o 
   6  -5   7      126.91      143.90    134.79 o 
   7  -5   7     9530.13     9380.94    246.83 o 
   8  -5   7     3104.13     2868.51    224.01 o 
   9  -5   7      769.48      748.12    195.08 o 
  10  -5   7     4558.41     4691.57    305.75 o 
  11  -5   7       58.21      116.18    232.55 o 
  12  -5   7      686.32      580.26    283.72 o 
  13  -5   7     1255.63     1136.95    391.43 o 
 -14  -4   7      121.43      -24.64    342.21 o 
 -13  -4   7      873.92      794.37    223.67 o 
 -12  -4   7     1775.54     1952.04    233.94 o 
 -11  -4   7       95.08       64.39    190.93 o 
 -10  -4   7     2997.01     3122.57    234.11 o 
  -9  -4   7      374.14      400.51    173.70 o 
  -8  -4   7     2274.04     2409.13    163.61 o 
  -7  -4   7     6153.20     6221.34    197.29 o 
  -6  -4   7     1847.43     1716.05    146.88 o 
  -5  -4   7     3033.57     3226.28    156.80 o 
  -4  -4   7     3014.09     2936.35    150.24 o 
  -3  -4   7      187.78      108.73    107.01 o 
  -2  -4   7    18611.48    18194.15    221.71 o 
  -1  -4   7     3801.99     3695.80    104.99 o 
   0  -4   7    17252.89    17160.78    239.26 o 
   1  -4   7     4313.22     4445.94    146.07 o 
   2  -4   7       21.43       81.63     91.30 o 
   3  -4   7     4818.18     4928.05    119.39 o 
   4  -4   7     5269.43     5325.57    114.18 o 
   5  -4   7     2680.73     2510.44     84.85 o 
   6  -4   7     2971.78     3027.85    111.43 o 
   7  -4   7     2022.00     1803.62    151.85 o 
   8  -4   7     5898.05     5423.97    235.13 o 
   9  -4   7     7707.64     7741.87    272.60 o 
  10  -4   7      483.49      548.20    224.46 o 
  11  -4   7     4754.42     4993.44    322.29 o 
  12  -4   7     2974.43     3220.34    295.49 o 
  13  -4   7       20.86       68.21    293.24 o 
 -14  -3   7     1403.04     1496.95    323.32 o 
 -13  -3   7      499.38      508.46    217.32 o 
 -12  -3   7     1315.19     1238.17    225.89 o 
 -11  -3   7     5538.34     6030.83    292.61 o 
 -10  -3   7      376.30      434.04    188.68 o 
  -9  -3   7     4648.52     4718.53    212.28 o 
  -8  -3   7     5653.96     5686.23    213.09 o 
  -7  -3   7     1475.24     1520.39    144.96 o 
  -6  -3   7     4033.53     3862.55    166.80 o 
  -5  -3   7      278.28      335.75     96.34 o 
  -4  -3   7     2024.15     2048.25    119.78 o 
  -3  -3   7     9985.61     9789.25    163.53 o 
  -2  -3   7      203.89      168.95     76.88 o 
  -1  -3   7    11534.49    11831.14    173.83 o 
   0  -3   7    12776.77    12228.85    194.46 o 
   1  -3   7      336.38      311.45    101.04 o 
   2  -3   7    17196.39    16512.35    204.34 o 
   3  -3   7     9122.28     8834.25    143.61 o 
   4  -3   7       63.76       63.22     70.46 o 
   5  -3   7    15794.27    15628.81    166.67 o 
   6  -3   7     4706.16     4502.94    114.16 o 
   7  -3   7     2771.99     2718.77    146.23 o 
   8  -3   7     7719.99     7844.20    249.67 o 
   9  -3   7     1181.80     1026.61    169.40 o 
  10  -3   7     8294.88     7869.88    307.60 o 
  11  -3   7     5776.77     5355.71    319.69 o 
  12  -3   7     1889.48     1871.57    258.16 o 
  13  -3   7     1982.12     2013.34    282.49 o 
  14  -3   7     2084.19     1680.66    418.38 o 
 -14  -2   7     1494.01     1335.44    323.20 o 
 -13  -2   7      339.62      225.22    224.67 o 
 -12  -2   7     4211.98     4682.45    278.40 o 
 -11  -2   7      592.15      526.71    194.76 o 
 -10  -2   7     8661.15     8481.62    305.25 o 
  -9  -2   7     2191.13     2195.53    174.68 o 
  -8  -2   7      215.02      104.54    138.39 o 
  -7  -2   7     2455.57     2550.32    166.38 o 
  -6  -2   7    22829.04    22419.82    277.95 o 
  -5  -2   7     1147.88      994.64    108.16 o 
  -4  -2   7     6929.61     6882.01    162.47 o 
  -3  -2   7     1045.59     1026.28     76.48 o 
  -2  -2   7     2264.96     1944.45     90.22 o 
  -1  -2   7     3853.49     4033.71     86.07 o 
   0  -2   7     1468.42     1582.94     92.83 o 
   1  -2   7     8578.11     8290.63    152.11 o 
   2  -2   7      801.71      882.26     80.84 o 
   3  -2   7     1866.59     1943.74     80.05 o 
   4  -2   7    14543.54    14046.64    162.90 o 
   5  -2   7       54.39       38.26     61.18 o 
   6  -2   7     2929.49     2851.48     83.31 o 
   7  -2   7     7416.53     7139.29    134.62 o 
   8  -2   7      594.83      589.13    136.45 o 
   9  -2   7     3744.16     3821.62    200.99 o 
  10  -2   7     4901.61     4723.82    252.33 o 
  11  -2   7        8.28       26.83    196.69 o 
  12  -2   7     5149.05     5129.35    318.94 o 
  13  -2   7     1329.95     1165.49    250.94 o 
  14  -2   7      940.73      643.72    250.03 o 
 -14  -1   7      529.02      640.53    303.23 o 
 -13  -1   7     5598.89     6321.79    351.41 o 
 -12  -1   7       23.10       49.81    211.62 o 
 -11  -1   7     5718.96     5650.53    283.35 o 
 -10  -1   7     5013.39     5054.40    234.97 o 
  -9  -1   7      847.52      792.82    145.41 o 
  -8  -1   7     1120.57     1254.92    149.23 o 
  -7  -1   7     3954.75     3863.40    182.34 o 
  -6  -1   7     1091.17     1126.80    101.91 o 
  -5  -1   7     5713.24     5296.53    126.37 o 
  -4  -1   7      432.01      336.73     55.13 o 
  -3  -1   7    12733.26    12763.77    162.88 o 
  -2  -1   7    17145.28    16328.62    167.95 o 
  -1  -1   7     1459.76     1653.66    100.46 o 
   0  -1   7    14444.56    14424.19    228.88 o 
   1  -1   7    17472.85    16801.36    189.26 o 
   2  -1   7       19.36       51.93     48.52 o 
   3  -1   7     5856.20     5614.15     97.29 o 
   4  -1   7     4037.83     4000.64     97.44 o 
   5  -1   7    12774.64    13130.51    162.07 o 
   6  -1   7     8442.24     8156.73    118.70 o 
   7  -1   7      369.30      378.65     64.21 o 
   8  -1   7     7815.54     7966.47    167.48 o 
   9  -1   7     3143.15     3131.13    172.41 o 
  10  -1   7     1558.12     1341.82    165.00 o 
  11  -1   7     5742.47     5510.29    268.40 o 
  12  -1   7     3033.57     3171.95    278.75 o 
  13  -1   7       35.38       -5.18    219.02 o 
  14  -1   7     3982.16     4350.35    307.89 o 
  15  -1   7      801.59      903.24    367.23 o 
 -14   0   7     3205.29     3414.16    383.98 o 
 -13   0   7       13.01      -57.58    229.72 o 
 -12   0   7     4109.02     4219.48    302.54 o 
 -11   0   7     4797.11     4638.01    258.86 o 
 -10   0   7      121.68      134.01    173.14 o 
  -9   0   7    10460.60    10055.78    270.41 o 
  -8   0   7     5175.74     5253.99    209.66 o 
  -7   0   7      689.55      605.42    139.71 o 
  -6   0   7    17218.07    16576.27    240.40 o 
  -5   0   7     1756.33     1813.50    107.14 o 
  -4   0   7    11904.43    11842.74    166.00 o 
  -3   0   7     4329.23     4334.70     96.04 o 
  -2   0   7      360.14      275.40     55.84 o 
  -1   0   7      571.28      521.04     88.73 o 
   0   0   7     3823.16     3803.48    105.33 o 
   1   0   7     2287.50     2558.07     83.12 o 
   2   0   7     4011.36     4192.34     71.22 o 
   3   0   7     4734.58     4942.74     79.63 o 
   4   0   7     1327.38     1204.59     57.87 o 
   5   0   7    19424.77    19394.22    209.95 o 
   6   0   7     3599.35     3767.41    104.56 o 
   7   0   7     8919.03     8741.44    134.97 o 
   8   0   7      841.39      898.71     95.41 o 
   9   0   7      656.05      621.20    135.09 o 
  10   0   7     2009.91     2061.32    152.87 o 
  11   0   7     1139.81     1085.46    176.36 o 
  12   0   7      974.21      814.73    203.45 o 
  13   0   7     8671.58     8930.46    350.61 o 
  14   0   7      147.57      146.39    228.47 o 
  15   0   7     3803.21     3903.84    358.67 o 
 -14   1   7       14.31     -125.88    366.51 o 
 -13   1   7     1752.46     2085.82    286.23 o 
 -12   1   7     3815.06     3942.48    308.09 o 
 -11   1   7        1.93        8.24    189.42 o 
 -10   1   7     1228.52     1304.57    169.96 o 
  -9   1   7      486.37      438.65    149.24 o 
  -8   1   7     1620.65     1356.78    159.65 o 
  -7   1   7     8590.39     8446.53    239.01 o 
  -6   1   7       93.97       74.60     94.18 o 
  -5   1   7    17325.40    16842.18    218.72 o 
  -4   1   7    21123.26    21605.00    212.85 o 
  -3   1   7     2295.05     2168.38     78.56 o 
  -2   1   7    24980.46    24974.05    216.57 o 
  -1   1   7     6059.32     5766.93    112.11 o 
   0   1   7       47.70       34.01     60.03 o 
   1   1   7     1933.80     1911.79     57.23 o 
   2   1   7    13051.16    12886.68    136.92 o 
   3   1   7     3124.19     2950.27     76.64 o 
   4   1   7    16650.56    16771.04    179.18 o 
   5   1   7     1915.85     1773.21     63.19 o 
   6   1   7    21311.98    20549.87    194.15 o 
   7   1   7     5490.03     5148.89     86.92 o 
   8   1   7        4.78      -11.95     53.19 o 
   9   1   7     5638.44     5537.77    158.26 o 
  10   1   7     3394.38     3634.16    170.33 o 
  11   1   7     1277.88     1232.18    171.10 o 
  12   1   7     4342.89     4313.23    259.40 o 
  13   1   7       65.44      116.43    202.07 o 
  14   1   7      621.87      724.76    221.44 o 
  15   1   7     2814.62     2564.44    269.04 o 
 -14   2   7     2362.65     2716.72    517.36 o 
 -13   2   7     3580.02     3651.52    357.19 o 
 -12   2   7      775.61      772.12    223.40 o 
 -11   2   7      894.01     1040.28    190.32 o 
 -10   2   7     3307.61     3410.04    210.45 o 
  -9   2   7      182.49      158.51    150.58 o 
  -8   2   7     6130.82     6382.99    256.90 o 
  -7   2   7       31.04       54.55     90.94 o 
  -6   2   7     2411.20     2343.53    141.71 o 
  -5   2   7    16921.43    16918.07    267.80 o 
  -4   2   7     2054.61     2060.36    131.74 o 
  -3   2   7    12561.40    12303.17    202.68 o 
  -2   2   7    10119.64    10067.64    175.86 o 
  -1   2   7     1809.09     1929.35    108.19 o 
   0   2   7    14729.81    15068.79    162.10 o 
   1   2   7    11676.92    11449.77    123.30 o 
   2   2   7    14866.76    15219.51    119.66 o 
   3   2   7     8267.95     7813.86    107.86 o 
   4   2   7        8.62       36.64     60.86 o 
   5   2   7     5300.21     5118.76    108.94 o 
   6   2   7      450.02      457.89     50.65 o 
   7   2   7       31.35       11.50     43.43 o 
   8   2   7      703.38      725.06     78.55 o 
   9   2   7     4976.27     4851.86    128.41 o 
  10   2   7     3671.37     3675.28    152.33 o 
  11   2   7     4901.34     5086.10    215.13 o 
  12   2   7       77.30      140.93    184.97 o 
  13   2   7     6495.21     6892.66    305.74 o 
  14   2   7     3344.94     3548.50    274.03 o 
  15   2   7      107.41     -127.17    261.19 o 
 -13   3   7      127.59      189.56    279.70 o 
 -12   3   7     1588.44     1659.27    267.65 o 
 -11   3   7      694.23      601.68    208.33 o 
 -10   3   7     1943.53     2004.21    200.22 o 
  -9   3   7     2020.94     2075.04    171.89 o 
  -8   3   7      175.54      108.53    139.52 o 
  -7   3   7     8239.31     8065.60    195.44 o 
  -6   3   7    14234.81    13940.02    235.29 o 
  -5   3   7      496.16      430.22     98.77 o 
  -4   3   7     7846.80     7817.89    163.86 o 
  -3   3   7     2672.32     2376.08     91.15 o 
  -2   3   7     3544.88     4042.34    151.73 o 
  -1   3   7    14292.70    15010.73    260.64 o 
   0   3   7     6824.17     6793.12    173.96 o 
   1   3   7     4334.22     4381.99     93.73 o 
   2   3   7    12976.92    12489.16    113.21 o 
   3   3   7      344.38      407.40     54.36 o 
   4   3   7    15078.21    15336.06    175.34 o 
   5   3   7    29049.85    28582.96    184.34 o 
   6   3   7     2426.55     2457.06     77.39 o 
   7   3   7    13848.75    13736.42    152.05 o 
   8   3   7     6303.54     6256.50    137.88 o 
   9   3   7      426.79      488.64     81.67 o 
  10   3   7     7936.35     8039.27    173.63 o 
  11   3   7       27.98       -4.54    113.68 o 
  12   3   7     1740.88     1900.70    208.33 o 
  13   3   7      482.29      492.76    190.56 o 
  14   3   7      311.81      100.77    234.00 o 
  15   3   7     2542.60     2902.69    347.89 o 
  16   3   7     1414.78     1572.44    723.06 o 
 -13   4   7     1098.46     1164.32    324.00 o 
 -12   4   7     2020.84     2090.05    282.71 o 
 -11   4   7      174.63      121.13    233.95 o 
 -10   4   7     5705.82     5304.96    292.86 o 
  -9   4   7     2977.90     2969.65    215.43 o 
  -8   4   7     3890.42     4396.14    196.68 o 
  -7   4   7     2714.63     2633.01    146.75 o 
  -6   4   7       86.74       16.38    108.92 o 
  -5   4   7     1880.15     2057.11    131.87 o 
  -4   4   7     8720.69     8136.84    171.22 o 
  -3   4   7      333.91      295.97     81.30 o 
  -2   4   7     5079.51     4858.95    129.45 o 
  -1   4   7     4472.08     4388.74    158.58 o 
   0   4   7    13479.21    13061.54    180.58 o 
   1   4   7    16473.02    16537.39    173.56 o 
   2   4   7     2648.66     2539.68     74.63 o 
   3   4   7    10608.89     9992.02    113.37 o 
   4   4   7     1136.07     1075.94     60.40 o 
   5   4   7       33.77       74.24     50.60 o 
   6   4   7     1655.99     1622.57     74.64 o 
   7   4   7    14519.96    14199.16    150.55 o 
   8   4   7     5610.48     5448.41    106.22 o 
   9   4   7     6071.89     5948.75    135.00 o 
  10   4   7     4837.58     4808.31    149.45 o 
  11   4   7     3488.03     3693.71    148.86 o 
  12   4   7     1271.74     1463.49    190.61 o 
  13   4   7      232.72      187.79    183.80 o 
  14   4   7     4464.85     4853.25    392.33 o 
  15   4   7      481.16      315.04    315.89 o 
  16   4   7      206.30      943.46    676.35 o 
 -13   5   7      639.95      685.42    359.23 o 
 -12   5   7      353.30      373.10    249.50 o 
 -11   5   7     7292.69     6982.36    358.93 o 
 -10   5   7      885.89      820.72    228.92 o 
  -9   5   7     3290.88     3322.13    236.71 o 
  -8   5   7     5102.13     4713.65    203.35 o 
  -7   5   7      171.39      301.88    111.89 o 
  -6   5   7     2783.19     2998.31    150.73 o 
  -5   5   7     2219.98     2101.83    139.56 o 
  -4   5   7       19.29       21.31    116.65 o 
  -3   5   7     7563.39     7782.24    195.74 o 
  -2   5   7     1270.70     1458.25    159.26 o 
  -1   5   7    19839.88    20251.08    283.81 o 
   0   5   7    32697.64    32920.61    337.96 o 
   1   5   7       51.42       68.14     78.16 o 
   2   5   7     1056.67      783.10     63.89 o 
   3   5   7    33323.38    31695.47    260.10 o 
   4   5   7     1667.59     1511.57     72.20 o 
   5   5   7    10261.58     9512.48    119.85 o 
   6   5   7    15478.82    15200.92    174.61 o 
   7   5   7     3068.13     3104.29    107.27 o 
   8   5   7    12015.54    11938.06    163.22 o 
   9   5   7      782.26      685.89     79.26 o 
  10   5   7     1037.41     1065.31    116.09 o 
  11   5   7     8141.90     8209.50    198.56 o 
  12   5   7      318.06      352.93    154.25 o 
  13   5   7     1518.64     1594.26    243.15 o 
  14   5   7     1019.14      934.34    291.94 o 
  15   5   7       38.68      -69.72    305.29 o 
  16   5   7     2026.17     1564.55    644.77 o 
 -12   6   7     3630.90     3671.46    326.14 o 
 -11   6   7      394.33      375.10    236.04 o 
 -10   6   7     2301.33     2191.84    264.93 o 
  -9   6   7     7320.81     6819.41    333.95 o 
  -8   6   7     1296.69     1144.99    167.74 o 
  -7   6   7     3987.92     3894.49    201.24 o 
  -6   6   7     3455.88     3550.96    178.29 o 
  -5   6   7     2949.92     2809.94    153.57 o 
  -4   6   7    11310.90    10946.33    219.54 o 
  -3   6   7    11085.83    11161.20    220.34 o 
  -2   6   7    22542.28    23092.48    334.28 o 
  -1   6   7     3452.79     3315.05    153.51 o 
   0   6   7      113.60       39.77     94.58 o 
   1   6   7    11311.62    11574.00    198.33 o 
   2   6   7     3869.22     3880.70    135.72 o 
   3   6   7      484.08      362.46     75.92 o 
   4   6   7     1504.87     1166.24     59.75 o 
   5   6   7      249.14      300.86     77.63 o 
   6   6   7     1547.92     1621.82     98.99 o 
   7   6   7    12443.61    12330.83    183.22 o 
   8   6   7     2829.21     2705.07    107.31 o 
   9   6   7     8929.93     9130.14    171.25 o 
  10   6   7     7660.00     7587.73    188.14 o 
  11   6   7      164.61      162.57    110.19 o 
  12   6   7     2695.98     2902.63    192.96 o 
  13   6   7     3837.96     4299.48    359.26 o 
  14   6   7       16.13      124.99    283.58 o 
  15   6   7     2083.37     2402.61    322.81 o 
  16   6   7       49.92      -59.50    442.77 o 
 -12   7   7       61.51      151.99    281.51 o 
 -11   7   7     1656.29     1591.44    275.82 o 
 -10   7   7     4143.69     4947.78    322.31 o 
  -9   7   7       49.69        1.93    221.36 o 
  -8   7   7     1836.24     1566.00    235.14 o 
  -7   7   7     5590.26     5350.42    224.28 o 
  -6   7   7       17.31       14.79    142.92 o 
  -5   7   7     6377.55     6029.99    194.85 o 
  -4   7   7       59.88       23.19    131.53 o 
  -3   7   7     3955.21     4286.65    194.82 o 
  -2   7   7    16597.59    16323.63    302.03 o 
  -1   7   7     2940.38     3108.16    155.85 o 
   0   7   7     2047.60     2170.80    128.64 o 
   1   7   7    23044.38    21776.28    330.54 o 
   2   7   7        8.92       35.19    127.72 o 
   3   7   7    18828.84    18885.16    249.76 o 
   4   7   7     5346.71     5013.80    134.18 o 
   5   7   7     4891.67     4661.50    126.27 o 
   6   7   7     7595.24     7368.32    155.42 o 
   7   7   7       36.41       22.94     88.81 o 
   8   7   7     9975.45     9688.79    167.72 o 
   9   7   7    10422.48    10662.10    192.67 o 
  10   7   7      444.75      407.76    120.08 o 
  11   7   7     4038.54     4217.41    168.39 o 
  12   7   7     9238.20     9261.60    272.67 o 
  13   7   7       81.63       38.34    204.13 o 
  14   7   7     1500.19     2006.82    281.89 o 
  15   7   7      891.73      746.99    266.92 o 
  16   7   7     1114.58     1019.78    689.51 o 
 -11   8   7     2295.41     2058.16    292.35 o 
 -10   8   7      463.45      562.49    247.22 o 
  -9   8   7     3348.69     3178.78    280.72 o 
  -8   8   7     5615.17     6198.20    324.01 o 
  -7   8   7        6.09        7.38    153.60 o 
  -6   8   7    10935.89    10085.48    247.75 o 
  -5   8   7      271.46      483.02    137.58 o 
  -4   8   7      175.39      288.52    147.52 o 
  -3   8   7     4574.84     4381.07    215.31 o 
  -2   8   7     1271.57     1514.47    182.53 o 
  -1   8   7     7735.66     7973.97    259.08 o 
   0   8   7     2860.15     2887.83    153.82 o 
   1   8   7        2.81      -25.65     66.54 o 
   2   8   7    10247.28    10080.02    226.49 o 
   3   8   7     2382.07     2260.24    159.07 o 
   4   8   7      189.68      245.60     89.14 o 
   5   8   7    10414.84    10147.77    224.01 o 
   6   8   7      504.76      523.73     93.86 o 
   7   8   7     2747.80     2723.58    122.53 o 
   8   8   7     8967.36     8960.27    165.28 o 
   9   8   7      261.70      329.93    107.89 o 
  10   8   7     2517.61     2688.81    167.52 o 
  11   8   7     2514.81     2631.12    168.41 o 
  12   8   7      515.78      588.00    164.65 o 
  13   8   7    10325.67    10447.10    375.70 o 
  14   8   7      765.36     1191.04    316.71 o 
  15   8   7     2451.24     2764.37    374.31 o 
  16   8   7     2446.16     2561.30    761.22 o 
 -11   9   7       14.22     -174.78    352.72 o 
 -10   9   7     2129.75     2106.22    280.36 o 
  -9   9   7     2584.99     2865.48    279.49 o 
  -8   9   7     4107.68     4320.18    301.54 o 
  -7   9   7     6361.12     5546.89    252.32 o 
  -6   9   7     2265.09     2006.73    163.76 o 
  -5   9   7     6500.11     6529.51    222.88 o 
  -4   9   7     6502.69     6511.92    256.58 o 
  -3   9   7     1216.93     1203.24    178.65 o 
  -2   9   7     3320.80     3248.39    214.27 o 
  -1   9   7     4418.73     4664.91    198.25 o 
   0   9   7     3639.19     3430.88    180.58 o 
   1   9   7     8328.31     7331.69    186.23 o 
   2   9   7     4502.49     4515.89    177.92 o 
   3   9   7     2941.10     3144.57    177.21 o 
   4   9   7    10177.07     9905.10    205.61 o 
   5   9   7      868.30      963.47     84.63 o 
   6   9   7     9309.67     9054.75    227.25 o 
   7   9   7     2473.65     2455.56    134.24 o 
   8   9   7      207.61      237.37     96.98 o 
   9   9   7     4440.11     4613.80    171.85 o 
  10   9   7     2272.69     2419.84    165.95 o 
  11   9   7      514.18      497.65    160.27 o 
  12   9   7     9684.96    10122.36    359.37 o 
  13   9   7       66.02       87.92    264.15 o 
  14   9   7     3743.03     4324.86    379.58 o 
  15   9   7     2381.91     2580.72    468.22 o 
 -10  10   7     1354.65     1113.00    377.73 o 
  -9  10   7       48.13       27.73    246.98 o 
  -8  10   7     3796.64     4036.37    304.33 o 
  -7  10   7      764.80      895.25    201.35 o 
  -6  10   7      928.47      992.69    166.33 o 
  -5  10   7     5639.18     5862.24    241.97 o 
  -4  10   7      728.31      545.25    174.13 o 
  -3  10   7     4164.36     4048.20    222.39 o 
  -2  10   7     8248.23     8979.97    273.96 o 
  -1  10   7     2802.22     3179.32    208.26 o 
   0  10   7     2378.53     2082.24    172.66 o 
   1  10   7     2889.73     3011.15    137.10 o 
   2  10   7     1081.20     1146.63    152.00 o 
   3  10   7     7347.79     6407.64    224.56 o 
   4  10   7      321.16      390.15    143.98 o 
   5  10   7     4825.05     4882.16    203.91 o 
   6  10   7     6183.45     5915.84    218.96 o 
   7  10   7      107.64      109.83    134.02 o 
   8  10   7      131.55      131.13    109.25 o 
   9  10   7      444.77      530.16    136.20 o 
  10  10   7      331.13      371.01    139.03 o 
  11  10   7     9359.70     9354.32    289.52 o 
  12  10   7      166.63      217.80    202.29 o 
  13  10   7     2989.47     2868.02    334.51 o 
  14  10   7     3284.64     3577.86    367.94 o 
  15  10   7      253.28      -53.29    653.32 o 
 -10  11   7      244.04      244.75    623.06 o 
  -9  11   7     3266.00     3142.42    342.94 o 
  -8  11   7      167.78      151.26    239.63 o 
  -7  11   7     2149.36     1802.31    256.73 o 
  -6  11   7     1698.23     1714.73    203.00 o 
  -5  11   7     1334.28     1228.68    180.08 o 
  -4  11   7     7795.90     7852.25    288.40 o 
  -3  11   7     2438.34     2703.08    203.46 o 
  -2  11   7      402.48      331.81    154.57 o 
  -1  11   7     4565.76     4529.21    233.10 o 
   0  11   7     2118.88     2151.31    169.48 o 
   1  11   7     3107.73     3062.53    175.22 o 
   2  11   7    18518.24    18115.91    394.94 o 
   3  11   7      842.33      778.60    155.21 o 
   4  11   7     7087.39     7158.17    266.45 o 
   5  11   7     5584.48     5693.97    221.83 o 
   6  11   7     5968.47     5845.29    222.84 o 
   7  11   7     3038.20     3214.40    190.25 o 
   8  11   7     2503.13     2993.37    180.96 o 
   9  11   7      753.87      740.06    146.16 o 
  10  11   7     3351.31     3397.73    195.76 o 
  11  11   7      171.09      244.62    176.38 o 
  12  11   7      904.14      843.33    238.27 o 
  13  11   7     2303.27     2673.45    399.80 o 
  14  11   7      113.06       22.21    333.58 o 
  15  11   7     1713.42     2236.77    519.81 o 
  -9  12   7      705.18      470.42    615.16 o 
  -8  12   7      437.62      444.05    280.48 o 
  -7  12   7     2720.28     2759.75    288.26 o 
  -6  12   7        8.79       41.58    228.62 o 
  -5  12   7     4968.84     4515.05    314.48 o 
  -4  12   7     6975.57     6590.94    336.30 o 
  -3  12   7      221.03      350.57    191.19 o 
  -2  12   7     3144.65     3274.26    237.44 o 
  -1  12   7     7071.43     6905.45    326.16 o 
   0  12   7     1929.26     1760.99    208.09 o 
   1  12   7     2094.23     2171.27    169.97 o 
   2  12   7      481.48      323.93    139.22 o 
   3  12   7     2216.20     1961.25    161.95 o 
   4  12   7     3128.22     3165.59    191.37 o 
   5  12   7       34.56      -15.95    139.28 o 
   6  12   7     4381.60     4597.28    209.98 o 
   7  12   7     4077.09     4096.53    209.85 o 
   8  12   7     1413.28     1340.02    197.81 o 
   9  12   7     4387.31     4299.37    231.26 o 
  10  12   7      976.50     1164.30    185.23 o 
  11  12   7     1602.56     1782.24    230.11 o 
  12  12   7     1203.86      877.40    366.13 o 
  13  12   7      781.20      595.64    370.87 o 
  14  12   7     1913.80     1873.69    511.69 o 
  -8  13   7     3642.76     3465.95    734.90 o 
  -7  13   7      144.34      309.94    337.82 o 
  -6  13   7     1517.01     1300.97    353.67 o 
  -5  13   7     1889.82     2040.86    318.84 o 
  -4  13   7       27.46      -34.95    267.53 o 
  -3  13   7     5402.00     5336.62    382.81 o 
  -2  13   7     1090.67      945.73    274.68 o 
  -1  13   7     2128.16     2011.52    251.69 o 
   0  13   7     9483.21    10020.33    301.28 o 
   1  13   7      746.25      504.20    164.54 o 
   2  13   7     1463.53     1160.29    178.02 o 
   3  13   7     4510.22     5155.08    234.76 o 
   4  13   7      464.14      374.48    178.61 o 
   5  13   7     4674.10     4616.60    255.40 o 
   6  13   7     7947.30     8368.94    307.50 o 
   7  13   7     1435.01     1338.13    201.90 o 
   8  13   7     7906.80     8194.32    311.84 o 
   9  13   7      561.61      448.88    178.10 o 
  10  13   7      727.83      608.24    185.47 o 
  11  13   7     1194.03     1115.46    226.03 o 
  12  13   7      335.18      394.70    362.30 o 
  13  13   7      756.94      908.86    385.10 o 
  14  13   7     2391.72     2516.02    557.77 o 
  -7  14   7      818.56      832.93    630.95 o 
  -6  14   7     4750.61     4208.11    436.67 o 
  -5  14   7      335.33      180.94    366.64 o 
  -4  14   7     3421.93     2764.65    428.64 o 
  -3  14   7     1789.71     1639.83    317.52 o 
  -2  14   7     1184.71     1088.52    295.28 o 
  -1  14   7     1060.66      971.88    263.12 o 
   0  14   7      211.63      286.36    204.73 o 
   1  14   7     1975.58     1962.28    233.42 o 
   2  14   7     3089.10     3235.74    248.48 o 
   3  14   7        0.34       24.85    165.52 o 
   4  14   7     6900.68     6900.05    288.43 o 
   5  14   7     3391.65     3219.14    241.96 o 
   6  14   7      924.24      933.58    200.84 o 
   7  14   7     7464.49     7267.00    306.69 o 
   8  14   7     1478.90     1312.70    210.93 o 
   9  14   7      405.16      310.78    200.71 o 
  10  14   7     3161.50     3511.80    242.39 o 
  11  14   7     1017.82      823.99    232.89 o 
  12  14   7     2618.43     2949.23    460.54 o 
  13  14   7      287.69      340.41    480.42 o 
  -6  15   7        8.14      176.98    636.87 o 
  -5  15   7     1971.60     1934.77    494.02 o 
  -4  15   7     1915.43     1951.47    410.37 o 
  -3  15   7     1936.51     2285.19    407.30 o 
  -2  15   7     6023.31     5973.26    393.30 o 
  -1  15   7      422.12      404.02    284.59 o 
   0  15   7      715.16      889.96    260.67 o 
   1  15   7     4562.90     4049.52    326.36 o 
   2  15   7      400.97      400.76    209.48 o 
   3  15   7     2268.56     2431.20    236.75 o 
   4  15   7     4765.42     4959.52    310.43 o 
   5  15   7     1115.98     1109.26    236.55 o 
   6  15   7     1930.99     1841.51    260.39 o 
   7  15   7      347.54      276.09    193.19 o 
   8  15   7     1780.07     1529.15    231.08 o 
   9  15   7     7214.58     7920.70    340.51 o 
  10  15   7      291.23      237.08    206.67 o 
  11  15   7     2712.23     2756.04    305.69 o 
  12  15   7     2291.49     3043.56    792.14 o 
  13  15   7        8.22       96.71    714.51 o 
  -4  16   7       68.92       84.57    453.75 o 
  -3  16   7      638.84      477.99    347.60 o 
  -2  16   7      440.08      284.97    383.98 o 
  -1  16   7     1705.47     1687.51    306.53 o 
   0  16   7     3560.93     3263.81    331.70 o 
   1  16   7        5.22       59.69    259.91 o 
   2  16   7     6323.92     6690.28    385.16 o 
   3  16   7     1300.68     1115.96    254.78 o 
   4  16   7      306.98      332.44    236.78 o 
   5  16   7     1464.32     1149.75    255.16 o 
   6  16   7      184.77      231.34    237.95 o 
   7  16   7      157.71      228.18    243.07 o 
   8  16   7     3931.73     3922.06    312.93 o 
   9  16   7       89.77       40.35    284.79 o 
  10  16   7     2911.18     3059.86    297.96 o 
  11  16   7     1450.75     1685.66    469.54 o 
  12  16   7      313.29      882.94    725.03 o 
  -2  17   7      832.78      678.98    663.19 o 
  -1  17   7     5467.66     5477.27    460.88 o 
   0  17   7       27.39       -5.79    293.19 o 
   1  17   7     1714.04     1957.77    307.35 o 
   2  17   7      900.82      970.93    337.51 o 
   3  17   7      516.69      432.50    308.45 o 
   4  17   7     2583.88     2718.01    331.23 o 
   5  17   7      552.74      566.16    246.44 o 
   6  17   7     2471.75     2700.38    298.11 o 
   7  17   7     2120.60     1955.14    296.99 o 
   8  17   7      679.51      847.74    287.21 o 
   9  17   7     2479.90     2417.63    424.94 o 
  10  17   7     1656.32     1228.65    370.61 o 
  -1  18   7      142.66     -158.56    646.08 o 
   0  18   7     5214.30     4037.03    783.59 o 
   1  18   7     2725.25     2496.15    557.93 o 
   2  18   7      385.91      292.36    498.22 o 
   3  18   7      415.05      385.19    324.60 o 
   4  18   7      478.58      521.61    350.66 o 
   5  18   7      638.60      729.60    314.99 o 
   6  18   7     2048.08     1779.39    360.14 o 
   7  18   7       22.37       25.25    412.07 o 
   8  18   7      721.12      721.35    387.08 o 
   9  18   7     1359.25     1015.35    393.36 o 
  -4 -15   8      429.80      556.90    308.10 o 
  -3 -15   8      562.01      566.30    437.25 o 
  -6 -14   8     1140.87     1573.39    381.12 o 
  -5 -14   8      742.44      777.87    316.83 o 
  -4 -14   8     1252.68     1200.79    289.86 o 
  -3 -14   8     4012.99     4242.58    347.95 o 
  -2 -14   8        1.01      122.39    309.16 o 
  -1 -14   8     2865.89     3010.66    461.03 o 
   0 -14   8     1746.34     2022.04    425.30 o 
   1 -14   8     1268.73     1096.24    466.42 o 
   2 -14   8      685.70      426.05    411.75 o 
   3 -14   8     1286.06     1125.97    352.29 o 
  -7 -13   8     4327.26     4935.98    385.73 o 
  -6 -13   8      326.46      149.20    275.58 o 
  -5 -13   8       64.69      -45.83    274.96 o 
  -4 -13   8     3144.89     3117.91    325.17 o 
  -3 -13   8      150.01      275.20    289.17 o 
  -2 -13   8     3839.99     4071.03    385.68 o 
  -1 -13   8      384.26      421.85    286.35 o 
   0 -13   8      418.11      417.70    363.58 o 
   1 -13   8     2953.83     3017.82    356.60 o 
   2 -13   8      116.69      308.97    264.43 o 
   3 -13   8     1216.43     1405.85    285.85 o 
   4 -13   8     3728.67     3841.25    317.62 o 
   5 -13   8       91.10       29.99    271.48 o 
  -9 -12   8     1538.08     2063.25    754.64 o 
  -8 -12   8     1876.52     1636.94    295.68 o 
  -7 -12   8     1021.88      931.95    282.57 o 
  -6 -12   8     2821.59     2916.78    318.22 o 
  -5 -12   8     5208.66     5088.60    351.91 o 
  -4 -12   8       29.02      -70.13    252.88 o 
  -3 -12   8     4843.20     4678.30    383.67 o 
  -2 -12   8     2669.39     2688.30    287.32 o 
  -1 -12   8       45.39       55.88    200.64 o 
   0 -12   8     1127.28     1359.16    220.22 o 
   1 -12   8      426.13      500.87    216.55 o 
   2 -12   8     1158.52      979.51    237.53 o 
   3 -12   8     5144.85     5265.63    359.10 o 
   4 -12   8      120.21      107.47    242.84 o 
   5 -12   8     3992.99     4113.94    316.73 o 
   6 -12   8      644.79      434.68    284.36 o 
   7 -12   8        7.11     -147.38    652.66 o 
 -11 -11   8      789.85      411.20    688.19 o 
 -10 -11   8       30.79      273.70    667.14 o 
  -9 -11   8     1601.00     1669.60    289.39 o 
  -8 -11   8      181.94      255.02    264.38 o 
  -7 -11   8      951.76     1024.77    275.85 o 
  -6 -11   8     5452.98     5330.85    352.48 o 
  -5 -11   8     1363.12     1199.97    262.25 o 
  -4 -11   8     2428.07     2242.79    240.29 o 
  -3 -11   8     3829.11     3711.90    291.95 o 
  -2 -11   8     1102.04     1052.09    202.83 o 
  -1 -11   8     4661.43     4903.50    280.13 o 
   0 -11   8      318.76      331.84    176.04 o 
   1 -11   8      251.33      271.81    180.04 o 
   2 -11   8     3324.31     3678.72    305.24 o 
   3 -11   8       95.67       20.41    240.74 o 
   4 -11   8     1915.20     2205.13    258.74 o 
   5 -11   8     1908.19     2219.57    266.35 o 
   6 -11   8      562.67      478.14    255.20 o 
   7 -11   8     2837.65     3058.17    315.43 o 
   8 -11   8      370.63      -51.32    627.00 o 
 -11 -10   8      200.75      113.82    582.26 o 
 -10 -10   8     1563.30     1495.75    296.91 o 
  -9 -10   8      851.03      785.22    265.67 o 
  -8 -10   8     3768.44     3999.24    324.94 o 
  -7 -10   8     2095.74     2189.87    277.03 o 
  -6 -10   8      116.94      -50.38    182.35 o 
  -5 -10   8     6374.34     6459.55    281.37 o 
  -4 -10   8     2061.39     2057.03    204.11 o 
  -3 -10   8      225.00      253.55    176.08 o 
  -2 -10   8    10741.96    10500.00    353.12 o 
  -1 -10   8      215.70      270.02    163.07 o 
   0 -10   8     2490.78     2695.58    199.11 o 
   1 -10   8     9813.46     9932.14    312.14 o 
   2 -10   8       42.94      -63.55    219.67 o 
   3 -10   8     2647.55     2699.20    282.08 o 
   4 -10   8     5817.64     6324.92    321.92 o 
   5 -10   8       22.14       69.14    210.36 o 
   6 -10   8     3271.69     3451.70    267.73 o 
   7 -10   8      568.01      523.87    253.95 o 
   8 -10   8      510.42      522.86    288.67 o 
   9 -10   8     2397.46     2263.92    711.87 o 
 -12  -9   8       18.60      -97.46    443.91 o 
 -11  -9   8     1030.83      992.34    263.69 o 
 -10  -9   8     1010.07     1079.15    245.13 o 
  -9  -9   8     1926.13     1931.34    257.10 o 
  -8  -9   8      642.57      666.57    218.00 o 
  -7  -9   8      517.39      526.44    150.95 o 
  -6  -9   8     4820.63     4530.53    208.91 o 
  -5  -9   8     1173.03     1252.72    171.49 o 
  -4  -9   8      168.81      106.93    154.63 o 
  -3  -9   8     5977.90     6196.75    239.84 o 
  -2  -9   8     6601.66     6593.76    220.57 o 
  -1  -9   8     3181.19     3179.25    195.82 o 
   0  -9   8     2317.38     2239.92    174.09 o 
   1  -9   8     1164.47     1189.44    176.07 o 
   2  -9   8     5734.06     5801.56    272.65 o 
   3  -9   8     5265.47     5361.12    315.01 o 
   4  -9   8     3773.70     4126.43    275.06 o 
   5  -9   8     6034.50     6145.74    311.69 o 
   6  -9   8      605.41      505.13    197.65 o 
   7  -9   8      506.88      534.78    229.97 o 
   8  -9   8     3646.63     3335.22    337.21 o 
   9  -9   8      819.25      624.80    292.24 o 
  10  -9   8     3444.98     3321.86    754.64 o 
 -12  -8   8     4322.12     3815.56    548.93 o 
 -11  -8   8      146.51      101.98    222.45 o 
 -10  -8   8      903.43      922.69    261.58 o 
  -9  -8   8     3894.29     4016.24    323.05 o 
  -8  -8   8      208.78      221.67    192.87 o 
  -7  -8   8     6306.16     6343.35    243.26 o 
  -6  -8   8      855.16      898.90    153.11 o 
  -5  -8   8     1734.58     1748.83    163.82 o 
  -4  -8   8     6088.47     6314.66    223.18 o 
  -3  -8   8       48.32       64.58    111.18 o 
  -2  -8   8      329.26      332.57    130.30 o 
  -1  -8   8    10283.59     9725.51    217.80 o 
   0  -8   8      447.43      562.85    122.50 o 
   1  -8   8     6707.89     7003.39    226.72 o 
   2  -8   8     8063.34     7751.02    238.04 o 
   3  -8   8      361.36      354.71    144.32 o 
   4  -8   8     6795.90     6454.13    261.28 o 
   5  -8   8     2442.84     2336.90    199.19 o 
   6  -8   8      145.72      196.88    169.44 o 
   7  -8   8     3085.60     3202.50    247.95 o 
   8  -8   8     1292.56     1003.94    213.56 o 
   9  -8   8     2712.96     2288.39    286.76 o 
  10  -8   8     6457.96     5949.94    403.85 o 
  11  -8   8      187.71      212.51    539.50 o 
 -12  -7   8      733.63      764.26    276.31 o 
 -11  -7   8     4571.09     4992.90    360.41 o 
 -10  -7   8     2082.20     2361.92    267.37 o 
  -9  -7   8      376.63      421.93    206.20 o 
  -8  -7   8     3512.54     3160.08    245.39 o 
  -7  -7   8     5037.28     5017.04    218.54 o 
  -6  -7   8      111.57       70.83    139.09 o 
  -5  -7   8     2891.69     2699.55    160.35 o 
  -4  -7   8      750.93      685.04    125.13 o 
  -3  -7   8       60.64       47.54    114.67 o 
  -2  -7   8      734.67      903.36    113.85 o 
  -1  -7   8       29.94       98.37    103.71 o 
   0  -7   8    17059.38    17252.22    217.78 o 
   1  -7   8      912.39      907.86    129.48 o 
   2  -7   8      930.20      954.43    130.03 o 
   3  -7   8     8947.78     9193.53    220.29 o 
   4  -7   8     1117.21     1080.47    142.58 o 
   5  -7   8     2558.98     2768.59    191.29 o 
   6  -7   8     9783.34     9507.94    287.08 o 
   7  -7   8     2078.75     2109.49    217.71 o 
   8  -7   8     4754.91     4729.22    274.92 o 
   9  -7   8     4656.22     4766.38    318.59 o 
  10  -7   8       19.47      -57.50    251.38 o 
  11  -7   8     1811.74     1975.64    331.96 o 
  12  -7   8      707.82      677.00    662.53 o 
 -13  -6   8      276.08     -117.11    692.80 o 
 -12  -6   8      859.67      836.32    274.49 o 
 -11  -6   8     5022.04     5516.05    329.85 o 
 -10  -6   8       88.96       52.99    212.62 o 
  -9  -6   8     4661.87     4511.79    290.57 o 
  -8  -6   8     6371.46     6116.22    255.23 o 
  -7  -6   8     1588.35     1578.51    177.36 o 
  -6  -6   8     3077.26     3304.67    201.81 o 
  -5  -6   8     1005.29      886.84    158.99 o 
  -4  -6   8     4089.34     4239.75    174.08 o 
  -3  -6   8     8446.58     8342.45    207.60 o 
  -2  -6   8       11.17       -8.34    112.92 o 
  -1  -6   8    11380.08    11034.51    212.22 o 
   0  -6   8     8455.71     8393.36    185.15 o 
   1  -6   8      225.22      183.68    104.39 o 
   2  -6   8     5107.77     5240.47    153.78 o 
   3  -6   8      154.40      184.92     76.96 o 
   4  -6   8      603.43      626.75    104.33 o 
   5  -6   8     6988.58     6742.12    224.32 o 
   6  -6   8      340.71      421.96    143.95 o 
   7  -6   8    10642.55    11185.60    302.34 o 
   8  -6   8     2614.17     2524.99    233.23 o 
   9  -6   8       46.86       38.24    221.04 o 
  10  -6   8     4504.56     4403.68    322.37 o 
  11  -6   8     3748.66     3704.34    321.27 o 
  12  -6   8      699.08      581.61    567.13 o 
 -13  -5   8     2550.38     2669.90    417.56 o 
 -12  -5   8     1492.54     1446.13    261.21 o 
 -11  -5   8      268.42      283.62    200.96 o 
 -10  -5   8     6861.12     6998.07    298.45 o 
  -9  -5   8     4077.27     3943.88    248.71 o 
  -8  -5   8       27.85       41.08    149.50 o 
  -7  -5   8     1108.73     1132.56    148.47 o 
  -6  -5   8     8880.62     8692.02    261.76 o 
  -5  -5   8      498.68      507.03    145.63 o 
  -4  -5   8     6524.42     6402.60    219.63 o 
  -3  -5   8      117.26      108.25    114.13 o 
  -2  -5   8    10440.33    10244.12    211.20 o 
  -1  -5   8     4183.66     4148.34    118.65 o 
   0  -5   8     1318.67     1371.94    115.12 o 
   1  -5   8     6819.65     7002.80    185.30 o 
   2  -5   8     1353.11     1401.84    120.68 o 
   3  -5   8      402.25      343.55     81.62 o 
   4  -5   8     8576.40     8699.74    142.56 o 
   5  -5   8       12.65       26.85     94.92 o 
   6  -5   8     6952.01     7384.28    209.60 o 
   7  -5   8     2721.52     2651.70    176.17 o 
   8  -5   8     2678.76     2530.99    211.91 o 
   9  -5   8     6611.75     6554.38    329.76 o 
  10  -5   8      640.40      661.11    228.47 o 
  11  -5   8     1626.65     1802.03    262.56 o 
  12  -5   8     6508.46     6352.80    374.57 o 
  13  -5   8      885.79      669.77    636.21 o 
 -13  -4   8     1812.60     1916.79    283.91 o 
 -12  -4   8      126.53      125.55    208.62 o 
 -11  -4   8     3662.61     3514.41    256.13 o 
 -10  -4   8     2283.39     2505.58    225.14 o 
  -9  -4   8     1827.35     1997.61    207.86 o 
  -8  -4   8     7188.02     7385.21    230.55 o 
  -7  -4   8     1563.21     1544.62    147.30 o 
  -6  -4   8     4148.79     4228.48    187.29 o 
  -5  -4   8     9515.76     9056.14    250.04 o 
  -4  -4   8     2682.76     2749.80    154.88 o 
  -3  -4   8    19517.55    19285.54    285.31 o 
  -2  -4   8     5973.32     5598.32    144.52 o 
  -1  -4   8      965.35     1055.74     95.45 o 
   0  -4   8     1017.28     1048.47     82.71 o 
   1  -4   8    11813.48    11466.15    221.30 o 
   2  -4   8     5628.72     5615.05    151.05 o 
   3  -4   8     9790.21     9571.42    178.16 o 
   4  -4   8      106.12       94.10     54.52 o 
   5  -4   8     3257.72     3368.58    114.86 o 
   6  -4   8     2342.79     2369.72    117.02 o 
   7  -4   8       29.87       23.50    120.47 o 
   8  -4   8    13190.16    12598.31    312.21 o 
   9  -4   8     2175.51     2310.62    229.04 o 
  10  -4   8      164.51      216.66    202.08 o 
  11  -4   8     5006.93     4577.85    317.06 o 
  12  -4   8       31.44      129.58    251.83 o 
  13  -4   8     1120.00     1001.35    278.68 o 
 -14  -3   8     2667.92     2868.19    687.53 o 
 -13  -3   8      170.76      141.15    225.70 o 
 -12  -3   8     2043.40     2021.38    232.72 o 
 -11  -3   8     1803.55     1965.18    221.80 o 
 -10  -3   8      177.89      121.50    184.16 o 
  -9  -3   8     1366.32     1488.09    193.41 o 
  -8  -3   8     2782.43     2545.43    176.03 o 
  -7  -3   8     2837.09     2708.08    169.06 o 
  -6  -3   8    11656.35    11297.84    243.38 o 
  -5  -3   8     1477.86     1418.67    137.80 o 
  -4  -3   8     8471.83     8394.97    185.03 o 
  -3  -3   8     4247.74     4145.10    135.34 o 
  -2  -3   8      980.25      992.95     86.01 o 
  -1  -3   8     4051.76     3993.87    114.80 o 
   0  -3   8    20460.10    20871.63    250.11 o 
   1  -3   8      689.88      680.84    114.87 o 
   2  -3   8     4379.47     4317.86    135.66 o 
   3  -3   8     3044.72     2815.13    109.89 o 
   4  -3   8     8628.71     8505.00    168.76 o 
   5  -3   8     4091.57     4226.64    115.79 o 
   6  -3   8     1454.44     1454.12     95.81 o 
   7  -3   8     6792.53     6682.00    177.85 o 
   8  -3   8     2529.36     2534.61    170.36 o 
   9  -3   8     4331.12     4015.71    245.69 o 
  10  -3   8     3283.34     3207.97    246.27 o 
  11  -3   8     1123.34      958.22    216.14 o 
  12  -3   8     2684.47     2737.55    294.03 o 
  13  -3   8     3490.31     3573.15    321.19 o 
  14  -3   8        3.78      125.07    358.29 o 
 -14  -2   8        2.65       28.56    427.28 o 
 -13  -2   8     1635.27     1825.91    245.41 o 
 -12  -2   8      308.28      332.55    211.92 o 
 -11  -2   8      643.06      571.86    202.10 o 
 -10  -2   8     3402.22     3697.73    246.35 o 
  -9  -2   8      927.58      925.15    160.11 o 
  -8  -2   8     4893.77     4823.36    208.30 o 
  -7  -2   8    12279.39    12268.70    273.30 o 
  -6  -2   8        5.93      -22.99    106.89 o 
  -5  -2   8     8198.29     7969.08    182.49 o 
  -4  -2   8     7925.46     7864.86    170.43 o 
  -3  -2   8      481.03      499.62     78.90 o 
  -2  -2   8    21777.34    20464.37    228.16 o 
  -1  -2   8     3409.10     3355.05     91.59 o 
   0  -2   8     4544.64     4189.01    129.39 o 
   1  -2   8     8604.68     8164.31    154.51 o 
   2  -2   8      848.43      783.18     87.73 o 
   3  -2   8     8609.91     8454.46    141.26 o 
   4  -2   8     4699.65     4570.03    120.34 o 
   5  -2   8     2321.19     2205.91     93.68 o 
   6  -2   8     4308.87     4081.62    102.64 o 
   7  -2   8     8077.31     8121.93    147.89 o 
   8  -2   8      658.69      732.80    120.42 o 
   9  -2   8     1636.00     1658.22    183.18 o 
  10  -2   8      867.96      886.29    193.28 o 
  11  -2   8     1097.75     1157.94    206.87 o 
  12  -2   8     5254.37     5245.10    327.39 o 
  13  -2   8      916.17     1108.11    232.40 o 
  14  -2   8     4798.03     4947.18    352.54 o 
 -14  -1   8      682.52      840.70    343.79 o 
 -13  -1   8     2890.75     3131.77    300.66 o 
 -12  -1   8      109.48      -27.51    209.13 o 
 -11  -1   8     1032.38     1022.90    211.95 o 
 -10  -1   8     1425.08     1348.76    201.92 o 
  -9  -1   8     3794.62     3756.46    207.26 o 
  -8  -1   8     2232.90     2141.02    184.52 o 
  -7  -1   8     1215.29     1182.89    167.16 o 
  -6  -1   8      899.42      946.46    125.92 o 
  -5  -1   8    12146.96    11876.61    235.17 o 
  -4  -1   8      365.98      363.75     89.24 o 
  -3  -1   8     1080.11     1061.17     73.53 o 
  -2  -1   8     6613.85     6277.85    108.07 o 
  -1  -1   8     2738.81     2920.23    118.06 o 
   0  -1   8    13950.31    13595.78    208.35 o 
   1  -1   8      270.51      280.29     49.84 o 
   2  -1   8    17535.97    18053.66    163.28 o 
   3  -1   8    10507.54     9990.88    123.15 o 
   4  -1   8        7.81        6.68     41.67 o 
   5  -1   8    34186.82    33592.33    267.34 o 
   6  -1   8     5793.60     5558.82    116.71 o 
   7  -1   8     3021.20     2963.96    105.95 o 
   8  -1   8      224.13      206.47     87.56 o 
   9  -1   8     5217.75     5009.97    226.66 o 
  10  -1   8     6094.62     5980.63    251.14 o 
  11  -1   8     3406.43     3333.68    223.63 o 
  12  -1   8      498.15      523.07    209.26 o 
  13  -1   8     3130.11     3283.53    276.35 o 
  14  -1   8      375.16      258.90    232.60 o 
  15  -1   8      154.78      339.78    380.58 o 
 -14   0   8     1985.15     1804.72    456.16 o 
 -13   0   8      456.62      274.59    238.08 o 
 -12   0   8     6751.88     6876.59    323.49 o 
 -11   0   8     1016.79      967.89    225.97 o 
 -10   0   8     3963.56     3654.37    240.22 o 
  -9   0   8     4047.80     3865.62    206.29 o 
  -8   0   8      178.95      110.87    139.24 o 
  -7   0   8     1833.70     1865.62    164.92 o 
  -6   0   8     3572.79     3408.40    156.54 o 
  -5   0   8      507.69      454.74     84.89 o 
  -4   0   8    11501.70    11420.12    166.59 o 
  -3   0   8     4751.32     4672.41     98.92 o 
  -2   0   8     5042.91     4522.88     99.77 o 
  -1   0   8    16593.98    16069.23    217.68 o 
   0   0   8    11409.95    11594.68    163.17 o 
   1   0   8     7359.99     7775.19    124.46 o 
   2   0   8    37999.94    37758.21    205.72 o 
   3   0   8       22.96       37.13     30.74 o 
   4   0   8     2004.27     1870.22     69.44 o 
   5   0   8    18380.41    18190.93    198.64 o 
   6   0   8      741.21      662.46    100.09 o 
   7   0   8     2731.74     2714.76     76.74 o 
   8   0   8     2770.53     2814.09    111.24 o 
   9   0   8     3204.60     3078.19    148.37 o 
  10   0   8     5484.34     5624.66    224.49 o 
  11   0   8      243.71      323.25    177.29 o 
  12   0   8     5475.70     5298.44    255.86 o 
  13   0   8     3637.41     3941.47    275.90 o 
  14   0   8       73.21       26.73    230.25 o 
  15   0   8     1036.97      944.85    291.38 o 
 -13   1   8     2681.93     2373.80    295.35 o 
 -12   1   8     3269.63     3397.59    299.10 o 
 -11   1   8     1308.15     1369.28    213.49 o 
 -10   1   8     3125.66     3210.24    237.03 o 
  -9   1   8       45.53       26.85    153.69 o 
  -8   1   8     3601.90     3704.65    199.31 o 
  -7   1   8     3716.60     3609.88    190.51 o 
  -6   1   8      865.72      708.86    116.41 o 
  -5   1   8     7335.95     7469.29    162.45 o 
  -4   1   8     3296.41     3192.44    108.53 o 
  -3   1   8      715.23      679.63     56.56 o 
  -2   1   8     1353.53     1397.72     75.00 o 
  -1   1   8      892.83      746.83     52.04 o 
   0   1   8     8312.71     7920.37    139.59 o 
   1   1   8    17362.24    17153.68    154.96 o 
   2   1   8     6398.98     6725.42     94.79 o 
   3   1   8    19945.22    19689.76    167.70 o 
   4   1   8     1211.86     1215.99     80.92 o 
   5   1   8      508.42      478.68     72.96 o 
   6   1   8    20470.89    19865.53    191.66 o 
   7   1   8      549.53      576.51     60.17 o 
   8   1   8     5745.95     5891.73    140.04 o 
   9   1   8     6299.64     6386.12    146.82 o 
  10   1   8      370.81      345.25    146.88 o 
  11   1   8     3850.74     3791.06    207.26 o 
  12   1   8     1752.83     1818.09    197.61 o 
  13   1   8      146.27       97.65    204.94 o 
  14   1   8     3295.18     3599.51    278.35 o 
  15   1   8     2584.26     2544.94    323.29 o 
 -13   2   8      467.11      728.84    413.10 o 
 -12   2   8      951.78     1049.25    249.32 o 
 -11   2   8     5075.37     5015.60    269.01 o 
 -10   2   8       91.58       51.59    166.13 o 
  -9   2   8     1204.25     1204.67    167.43 o 
  -8   2   8     9165.94     9407.45    271.30 o 
  -7   2   8       30.92        0.42    146.98 o 
  -6   2   8    12874.61    12248.80    236.19 o 
  -5   2   8     4624.86     4847.50    167.41 o 
  -4   2   8     4630.63     4587.05    160.53 o 
  -3   2   8     9801.50     9440.57    203.06 o 
  -2   2   8     4520.21     4975.25    143.00 o 
  -1   2   8     9541.76     9312.42    165.35 o 
   0   2   8     5509.07     5513.20     99.32 o 
   1   2   8     2036.81     2136.72     67.20 o 
   2   2   8      404.13      474.49     44.69 o 
   3   2   8     9535.57     9533.83    116.38 o 
   4   2   8      795.37      906.90     76.39 o 
   5   2   8    12234.25    12392.48    168.13 o 
   6   2   8     2074.71     2030.77     95.00 o 
   7   2   8    12061.16    12027.09    147.79 o 
   8   2   8    18095.31    17602.46    188.72 o 
   9   2   8       35.30       42.74     87.14 o 
  10   2   8     2794.77     2888.15    169.89 o 
  11   2   8     4692.40     4808.86    215.54 o 
  12   2   8       11.48       24.38    169.66 o 
  13   2   8     2654.49     2694.61    240.46 o 
  14   2   8     2966.66     2780.02    253.45 o 
  15   2   8      406.09      466.72    264.33 o 
 -13   3   8     1593.88     1831.45    462.80 o 
 -12   3   8     3475.04     3603.75    285.75 o 
 -11   3   8     1318.74     1129.75    224.33 o 
 -10   3   8     2300.36     2381.38    193.45 o 
  -9   3   8     4782.04     4936.73    262.24 o 
  -8   3   8      909.22      730.15    179.92 o 
  -7   3   8     3895.23     3595.33    223.16 o 
  -6   3   8     1231.94     1261.46    143.61 o 
  -5   3   8     1037.66      884.34    133.80 o 
  -4   3   8     9242.10     8699.75    217.08 o 
  -3   3   8      188.07      184.65    114.55 o 
  -2   3   8     4388.70     4215.26    155.42 o 
  -1   3   8    12543.33    12707.02    239.10 o 
   0   3   8     5792.18     6708.43    157.23 o 
   1   3   8    13924.54    13389.74    144.00 o 
   2   3   8     1244.60     1063.04     53.31 o 
   3   3   8     1661.59     1722.71     70.19 o 
   4   3   8    18221.70    17866.50    196.29 o 
   5   3   8      969.11     1041.49     89.73 o 
   6   3   8     9452.29     9255.15    150.22 o 
   7   3   8     9705.39     9603.59    129.39 o 
   8   3   8     4030.61     3958.92    120.73 o 
   9   3   8     3245.31     3246.23    121.21 o 
  10   3   8     8106.61     7912.44    205.50 o 
  11   3   8      308.47      293.72    149.91 o 
  12   3   8     4432.62     4592.18    220.24 o 
  13   3   8      725.57      856.73    206.05 o 
  14   3   8     1859.09     1687.24    257.04 o 
  15   3   8     4997.49     5095.43    380.55 o 
  16   3   8       27.70      142.77    641.48 o 
 -13   4   8      782.68      675.73    423.69 o 
 -12   4   8       76.77       71.49    248.92 o 
 -11   4   8     3356.78     2992.40    289.27 o 
 -10   4   8     5724.61     5905.60    301.21 o 
  -9   4   8     1224.68     1228.68    192.07 o 
  -8   4   8     4338.37     4387.80    247.73 o 
  -7   4   8     5511.22     5819.55    215.92 o 
  -6   4   8     5981.35     5988.54    182.16 o 
  -5   4   8    19262.84    18949.00    269.31 o 
  -4   4   8     1026.92     1077.10     99.46 o 
  -3   4   8     8792.80     8363.00    148.03 o 
  -2   4   8     5004.53     4981.28    190.13 o 
  -1   4   8     2940.33     2609.40    165.99 o 
   0   4   8     6689.91     7069.06    206.96 o 
   1   4   8     6702.91     6774.21    127.31 o 
   2   4   8     7559.64     7651.82    124.04 o 
   3   4   8    10359.20     9994.08    125.19 o 
   4   4   8     3782.65     3557.79     78.77 o 
   5   4   8    14982.10    14503.93    162.62 o 
   6   4   8     1044.51     1003.34     75.76 o 
   7   4   8      283.15      254.88     59.52 o 
   8   4   8     3869.58     3815.89    129.50 o 
   9   4   8     9992.18    10020.44    168.50 o 
  10   4   8      910.54      757.21    116.13 o 
  11   4   8     6900.39     7220.31    208.03 o 
  12   4   8      833.64      873.20    158.52 o 
  13   4   8     2699.47     2823.45    229.52 o 
  14   4   8     2797.29     2696.09    276.92 o 
  15   4   8      133.10      -26.88    324.47 o 
  16   4   8     2654.56     3148.17    779.64 o 
 -12   5   8     1120.40     1275.45    276.61 o 
 -11   5   8     2880.85     2756.52    293.33 o 
 -10   5   8        1.28       58.44    231.31 o 
  -9   5   8     4224.37     4057.63    240.21 o 
  -8   5   8     2324.51     2106.72    199.35 o 
  -7   5   8     2555.60     2302.24    164.97 o 
  -6   5   8     4353.05     4523.72    174.81 o 
  -5   5   8       37.88       45.09    107.78 o 
  -4   5   8     4894.06     4679.58    154.18 o 
  -3   5   8    17498.05    17641.72    251.04 o 
  -2   5   8      198.48      268.68     86.86 o 
  -1   5   8     2439.98     2380.22    152.60 o 
   0   5   8    21139.37    22443.91    255.35 o 
   1   5   8      432.10      351.64     74.36 o 
   2   5   8    20022.88    19946.47    232.36 o 
   3   5   8       33.74       62.69     57.04 o 
   4   5   8     8273.38     8072.97    115.56 o 
   5   5   8      343.80      352.02     55.55 o 
   6   5   8       20.84       14.73     53.09 o 
   7   5   8    10385.78    10249.42    150.93 o 
   8   5   8     6725.59     6650.90    131.16 o 
   9   5   8     1599.29     1612.81     97.47 o 
  10   5   8     7029.72     7213.62    183.38 o 
  11   5   8     1969.27     2074.10    157.07 o 
  12   5   8     1268.08     1412.88    175.17 o 
  13   5   8     2484.77     2561.87    266.31 o 
  14   5   8       70.44      139.12    289.87 o 
  15   5   8     2152.22     2120.44    351.12 o 
  16   5   8     3135.41     2746.18    731.61 o 
 -12   6   8      877.70      780.06    286.51 o 
 -11   6   8       20.72      114.60    247.67 o 
 -10   6   8     5446.12     5622.64    338.03 o 
  -9   6   8     3574.44     3283.54    273.88 o 
  -8   6   8     1353.79     1224.07    185.85 o 
  -7   6   8    11624.86    11665.55    312.94 o 
  -6   6   8      237.38      138.51    113.82 o 
  -5   6   8     8822.24     8488.33    197.92 o 
  -4   6   8     2585.21     2719.83    138.54 o 
  -3   6   8      538.86      599.30    123.45 o 
  -2   6   8    11609.69    11268.85    269.03 o 
  -1   6   8    13169.43    13061.39    259.67 o 
   0   6   8     1691.05     2060.90    150.59 o 
   1   6   8    29329.86    28560.67    339.21 o 
   2   6   8      754.82      849.59    106.11 o 
   3   6   8     1991.20     1914.34    100.16 o 
   4   6   8     4025.25     3719.78     91.14 o 
   5   6   8     1794.20     1687.49     76.61 o 
   6   6   8     1493.01     1391.44     99.91 o 
   7   6   8     9994.62    10225.32    179.16 o 
   8   6   8     3032.60     3159.98    121.85 o 
   9   6   8     8204.84     8202.39    179.32 o 
  10   6   8       48.41       77.47    106.24 o 
  11   6   8     2886.41     2784.07    151.73 o 
  12   6   8     3801.61     3996.80    206.80 o 
  13   6   8       13.47      -75.47    234.17 o 
  14   6   8     1614.93     1805.03    286.02 o 
  15   6   8     1747.36     1920.96    304.41 o 
 -12   7   8      178.50      223.02    373.65 o 
 -11   7   8      754.16      825.22    260.39 o 
 -10   7   8      898.24      980.19    258.00 o 
  -9   7   8      917.67      687.91    232.20 o 
  -8   7   8     3559.19     3422.60    274.12 o 
  -7   7   8       16.76       13.32    180.30 o 
  -6   7   8     3704.45     3670.72    186.79 o 
  -5   7   8     1443.13     1682.74    145.07 o 
  -4   7   8     1678.83     1654.50    143.24 o 
  -3   7   8     6090.14     5996.78    189.79 o 
  -2   7   8    24640.34    24893.67    473.92 o 
  -1   7   8     9315.33     9407.98    226.17 o 
   0   7   8     7511.43     7352.27    188.01 o 
   1   7   8      513.74      466.42     59.68 o 
   2   7   8     9619.39     9709.82    199.60 o 
   3   7   8    10053.52     9914.15    193.31 o 
   4   7   8       16.27       50.38     83.94 o 
   5   7   8     6971.13     6472.99    135.85 o 
   6   7   8     9349.12     9419.41    172.55 o 
   7   7   8      613.99      634.30     95.76 o 
   8   7   8    10408.45    10155.82    189.37 o 
   9   7   8     2464.98     2512.36    124.19 o 
  10   7   8     3782.43     3737.42    168.93 o 
  11   7   8     1683.80     1691.21    162.59 o 
  12   7   8      491.79      532.07    158.39 o 
  13   7   8     2998.99     3268.35    266.60 o 
  14   7   8      872.04      866.78    254.81 o 
  15   7   8        0.91       -4.49    314.56 o 
 -11   8   8      813.81     1083.91    284.84 o 
 -10   8   8      309.36      507.55    249.08 o 
  -9   8   8     6089.73     6063.73    340.21 o 
  -8   8   8      147.83      168.61    223.95 o 
  -7   8   8      652.01      675.29    190.22 o 
  -6   8   8     3925.63     3666.67    193.31 o 
  -5   8   8       70.15       75.18    130.70 o 
  -4   8   8     8178.26     8952.16    249.83 o 
  -3   8   8      939.79      729.63    167.69 o 
  -2   8   8      383.27      322.43    151.90 o 
  -1   8   8    19197.31    20308.81    317.33 o 
   0   8   8      250.49      166.37    112.90 o 
   1   8   8     6391.00     5416.79    132.82 o 
   2   8   8     8885.20     8943.03    241.10 o 
   3   8   8      345.10      361.14    141.94 o 
   4   8   8     1826.92     1646.54    116.79 o 
   5   8   8    15244.63    15295.23    267.31 o 
   6   8   8      157.88      181.48     77.54 o 
   7   8   8     3555.22     3497.96    132.77 o 
   8   8   8     2777.61     2896.97    129.76 o 
   9   8   8     1573.65     1520.43    127.95 o 
  10   8   8     9708.49     9588.76    246.68 o 
  11   8   8       55.46      106.31    148.64 o 
  12   8   8     1987.00     2104.71    196.72 o 
  13   8   8     5628.72     5753.24    324.79 o 
  14   8   8      135.91      242.23    328.14 o 
  15   8   8     1304.77     1438.40    370.04 o 
  16   8   8      451.14      794.77    605.95 o 
 -11   9   8     1848.07     1588.82    388.55 o 
 -10   9   8     1331.06     1142.05    269.26 o 
  -9   9   8      747.60      853.16    253.30 o 
  -8   9   8     1014.03     1204.08    242.43 o 
  -7   9   8     3379.53     3438.05    277.91 o 
  -6   9   8     2270.48     2223.00    186.57 o 
  -5   9   8     1924.02     2173.74    171.81 o 
  -4   9   8     4684.82     4534.45    208.25 o 
  -3   9   8      207.88      153.58    165.12 o 
  -2   9   8     1852.09     2186.26    200.52 o 
  -1   9   8     2109.41     2495.82    185.45 o 
   0   9   8     6880.43     6539.78    203.39 o 
   1   9   8     2370.74     2438.91    186.48 o 
   2   9   8     1810.26     1560.96    159.79 o 
   3   9   8    25326.92    23801.54    503.81 o 
   4   9   8    13733.25    13009.97    279.63 o 
   5   9   8     1048.00     1165.09    146.62 o 
   6   9   8    10935.47    10498.39    244.25 o 
   7   9   8     2081.89     2187.41    141.75 o 
   8   9   8     1727.55     1645.60    131.04 o 
   9   9   8     1632.04     1522.77    148.51 o 
  10   9   8      310.18      262.40    154.44 o 
  11   9   8     1733.58     1964.64    208.19 o 
  12   9   8     3554.00     3187.60    255.16 o 
  13   9   8       24.79       42.29    245.26 o 
  14   9   8     5180.93     4918.62    386.48 o 
  15   9   8     2027.13     2180.31    483.88 o 
 -10  10   8       62.06       51.29    359.28 o 
  -9  10   8      321.91      173.18    254.01 o 
  -8  10   8     2823.48     2800.51    285.72 o 
  -7  10   8       23.23       52.69    203.84 o 
  -6  10   8     3713.13     3636.50    234.08 o 
  -5  10   8     5653.50     5766.35    226.16 o 
  -4  10   8      721.00      882.34    179.92 o 
  -3  10   8    13033.97    13376.43    332.10 o 
  -2  10   8      165.68      189.78    172.92 o 
  -1  10   8       64.99       91.52    152.06 o 
   0  10   8     5107.82     5161.06    210.38 o 
   1  10   8      348.86      327.55    152.36 o 
   2  10   8     4247.97     4426.28    190.03 o 
   3  10   8     3156.53     3069.65    194.13 o 
   4  10   8       73.87       67.94    150.22 o 
   5  10   8     3643.85     3489.39    193.93 o 
   6  10   8     5773.12     5413.84    206.14 o 
   7  10   8     5414.71     5299.82    202.41 o 
   8  10   8     5198.28     5210.38    182.32 o 
   9  10   8       68.57       44.38    137.38 o 
  10  10   8     1359.48     1349.41    171.70 o 
  11  10   8     5461.85     5521.86    275.63 o 
  12  10   8      642.02      630.47    232.36 o 
  13  10   8     3169.34     3876.79    319.12 o 
  14  10   8     2492.01     2742.42    345.61 o 
  15  10   8      498.20      525.27    410.53 o 
  -9  11   8     2505.97     2772.95    423.17 o 
  -8  11   8     1076.43     1253.71    301.01 o 
  -7  11   8     2987.12     3244.38    261.69 o 
  -6  11   8     2188.02     2118.84    236.57 o 
  -5  11   8       62.88       34.86    185.48 o 
  -4  11   8     1795.09     1654.81    207.04 o 
  -3  11   8      370.09      507.08    162.99 o 
  -2  11   8     1529.96     1635.84    193.04 o 
  -1  11   8     3841.19     3875.11    274.63 o 
   0  11   8      754.57      943.24    213.42 o 
   1  11   8     2627.91     2683.20    186.72 o 
   2  11   8     5987.66     5438.89    215.35 o 
   3  11   8       23.68       37.33    157.29 o 
   4  11   8    12595.66    12557.78    298.39 o 
   5  11   8      103.64       89.49    149.17 o 
   6  11   8     1883.08     1873.59    172.62 o 
   7  11   8     3991.95     4146.36    195.19 o 
   8  11   8      423.51      475.05    142.39 o 
   9  11   8     3768.06     3785.50    196.55 o 
  10  11   8     3696.81     4088.84    226.13 o 
  11  11   8       22.89       16.96    186.69 o 
  12  11   8     4041.61     4238.65    332.55 o 
  13  11   8     4465.47     4800.96    467.26 o 
  14  11   8      810.59      903.10    394.11 o 
  15  11   8     2082.49     2119.92    544.43 o 
  -9  12   8        1.27     -461.21    643.45 o 
  -8  12   8     7042.24     6555.13    550.71 o 
  -7  12   8     3520.97     3706.22    351.17 o 
  -6  12   8     1099.20     1006.53    283.74 o 
  -5  12   8     3642.97     3179.26    305.69 o 
  -4  12   8     6097.08     6216.96    370.37 o 
  -3  12   8     2178.09     2410.38    234.55 o 
  -2  12   8     3671.95     3537.25    256.22 o 
  -1  12   8      291.09      336.51    213.77 o 
   0  12   8     2124.33     2316.21    217.79 o 
   1  12   8     2460.35     2591.27    179.46 o 
   2  12   8       24.69      -16.41    145.49 o 
   3  12   8     4121.67     4304.59    214.19 o 
   4  12   8      697.44      703.71    159.97 o 
   5  12   8     1701.91     1545.53    171.46 o 
   6  12   8     4596.37     4534.97    217.93 o 
   7  12   8     1439.54     1342.76    170.82 o 
   8  12   8     2345.19     2476.15    181.69 o 
   9  12   8     5307.54     5505.74    247.41 o 
  10  12   8      667.58      665.56    188.50 o 
  11  12   8     3874.96     3994.38    294.85 o 
  12  12   8      459.40      658.13    288.28 o 
  13  12   8      280.10      254.10    366.13 o 
  14  12   8     2464.17     2584.81    548.79 o 
  -8  13   8     1890.01     1704.68    659.90 o 
  -7  13   8      285.71      296.94    345.08 o 
  -6  13   8     3275.80     3126.43    389.91 o 
  -5  13   8       59.66      -55.30    357.87 o 
  -4  13   8     1924.80     1655.29    301.29 o 
  -3  13   8     5323.65     5416.01    388.75 o 
  -2  13   8     1100.46      961.04    233.70 o 
  -1  13   8     3640.68     3849.35    260.93 o 
   0  13   8    13537.85    13295.52    360.65 o 
   1  13   8        9.96       14.04    159.49 o 
   2  13   8     5778.81     5396.85    222.65 o 
   3  13   8     3018.69     3157.34    235.73 o 
   4  13   8     2643.60     2719.14    224.25 o 
   5  13   8      733.78      691.64    186.58 o 
   6  13   8      365.00      322.91    188.28 o 
   7  13   8     1619.87     1735.49    214.07 o 
   8  13   8     3596.80     3729.40    231.61 o 
   9  13   8      245.14      220.94    176.28 o 
  10  13   8     4116.79     4437.17    245.08 o 
  11  13   8     3420.04     3232.08    286.47 o 
  12  13   8     1045.10     1088.65    337.16 o 
  13  13   8     1252.61     1263.50    381.15 o 
  14  13   8      480.63      763.38    459.07 o 
  -7  14   8     5473.94     4544.29    817.80 o 
  -6  14   8     1178.49     1134.53    394.61 o 
  -5  14   8      985.65      866.78    383.08 o 
  -4  14   8     3785.29     3787.40    481.20 o 
  -3  14   8      439.97      189.10    295.21 o 
  -2  14   8     5837.61     5827.18    402.30 o 
  -1  14   8     1252.99     1231.54    307.51 o 
   0  14   8        3.01      172.82    210.49 o 
   1  14   8     7255.30     7270.93    330.95 o 
   2  14   8     2960.27     3173.22    220.11 o 
   3  14   8      362.58      421.45    192.31 o 
   4  14   8     5657.91     5545.03    285.58 o 
   5  14   8     2312.22     2679.29    237.05 o 
   6  14   8      708.90      859.97    204.80 o 
   7  14   8     6259.32     6151.08    296.39 o 
   8  14   8        2.77       15.47    195.27 o 
   9  14   8     3311.76     3364.85    238.28 o 
  10  14   8       66.74       50.00    191.70 o 
  11  14   8      892.48      608.80    270.55 o 
  12  14   8     2922.56     2795.14    380.11 o 
  13  14   8       27.83      -44.07    482.55 o 
  -5  15   8     3831.27     4625.21    817.14 o 
  -4  15   8      509.64      597.06    390.54 o 
  -3  15   8     1956.61     1778.02    425.44 o 
  -2  15   8     5318.41     5817.35    418.43 o 
  -1  15   8        4.20       99.50    248.71 o 
   0  15   8     3900.32     3860.76    335.71 o 
   1  15   8      588.49      590.95    220.59 o 
   2  15   8     3727.40     3796.79    268.95 o 
   3  15   8     1023.90      926.60    230.04 o 
   4  15   8     1303.19      917.17    240.11 o 
   5  15   8     3229.17     3594.38    291.12 o 
   6  15   8     5682.36     5689.64    291.24 o 
   7  15   8       52.73       89.70    207.60 o 
   8  15   8     5280.88     5683.52    299.46 o 
   9  15   8     2592.11     2799.41    240.55 o 
  10  15   8      144.66      164.68    200.30 o 
  11  15   8     1533.75     1670.47    305.72 o 
  12  15   8      343.40      287.51    656.61 o 
  13  15   8     1765.52     1563.89    828.99 o 
  -3  16   8     1640.78     1417.50    429.38 o 
  -2  16   8     1063.24     1108.18    353.31 o 
  -1  16   8     6179.04     6038.28    396.34 o 
   0  16   8      549.45      614.98    272.15 o 
   1  16   8      101.63       68.27    267.08 o 
   2  16   8     4212.51     4885.21    359.11 o 
   3  16   8      898.99      806.57    244.40 o 
   4  16   8     1674.01     1654.40    262.44 o 
   5  16   8     6780.50     7288.41    361.67 o 
   6  16   8      149.97       75.97    236.96 o 
   7  16   8      961.09      767.69    238.86 o 
   8  16   8     1245.76     1351.97    267.01 o 
   9  16   8      528.44      340.49    249.74 o 
  10  16   8     2437.32     2548.42    288.56 o 
  11  16   8       74.08      133.40    433.30 o 
  12  16   8      766.17      966.49    711.87 o 
  -2  17   8     1211.44     1132.29    645.42 o 
  -1  17   8      262.55      327.87    310.93 o 
   0  17   8     2055.48     2124.13    337.75 o 
   1  17   8     1719.16     1463.51    306.14 o 
   2  17   8       49.40      -62.03    276.76 o 
   3  17   8     4139.90     4112.34    403.68 o 
   4  17   8     2005.75     2225.38    291.93 o 
   5  17   8       45.36      131.70    261.10 o 
   6  17   8     4285.71     3938.64    330.53 o 
   7  17   8     1763.24     1725.60    291.26 o 
   8  17   8      488.16      314.40    259.43 o 
   9  17   8     3500.72     3616.57    394.98 o 
  10  17   8      456.70      402.00    464.28 o 
  -1  18   8      108.45      -93.43    625.69 o 
   0  18   8     2637.14     2295.79    628.32 o 
   1  18   8      425.77      709.59    559.57 o 
   2  18   8     1507.49     1854.41    525.53 o 
   3  18   8     2375.15     2308.43    387.02 o 
   4  18   8      535.82      353.91    334.67 o 
   5  18   8     2331.55     2425.68    353.83 o 
   6  18   8      696.08     1121.25    303.94 o 
   7  18   8     1387.94     1367.26    340.72 o 
   8  18   8     1306.04     1382.36    349.12 o 
   9  18   8     1663.12     1636.81    458.91 o 
  -5 -14   9      513.70      320.23    434.38 o 
  -4 -14   9     2023.22     1885.32    388.88 o 
  -3 -14   9      437.13      445.59    301.60 o 
  -2 -14   9     1700.44     1870.12    536.54 o 
  -1 -14   9     1110.40      761.57    465.78 o 
   0 -14   9      422.42      252.64    686.22 o 
   1 -14   9     2659.55     2879.08    813.20 o 
   2 -14   9     2160.26     2179.05    734.90 o 
  -7 -13   9     1540.66     1300.72    609.90 o 
  -6 -13   9       93.44       69.00    311.84 o 
  -5 -13   9     2775.49     2920.89    338.48 o 
  -4 -13   9      542.28      593.94    271.70 o 
  -3 -13   9      800.74      936.71    274.55 o 
  -2 -13   9     5009.87     4824.02    351.85 o 
  -1 -13   9      368.76      427.30    351.52 o 
   0 -13   9     1647.33     1639.93    385.06 o 
   1 -13   9     4392.75     4407.28    408.72 o 
   2 -13   9      269.39      -53.41    297.74 o 
   3 -13   9      976.41      762.34    276.84 o 
   4 -13   9      993.80      763.56    306.11 o 
  -8 -12   9      656.58      575.01    405.47 o 
  -7 -12   9       22.27       -9.58    279.77 o 
  -6 -12   9     1236.77     1287.75    285.23 o 
  -5 -12   9      204.18       59.43    263.01 o 
  -4 -12   9       35.18      -18.02    251.46 o 
  -3 -12   9     1574.11     1506.55    271.93 o 
  -2 -12   9      563.67      490.80    245.02 o 
  -1 -12   9     5739.61     5800.93    350.66 o 
   0 -12   9      503.55      464.24    275.88 o 
   1 -12   9     1144.20      962.85    270.09 o 
   2 -12   9     3134.24     3307.72    316.66 o 
   3 -12   9     3007.77     2870.70    315.48 o 
   4 -12   9     1049.94      919.13    275.72 o 
   5 -12   9     5774.77     5792.78    396.12 o 
   6 -12   9      891.67     1560.60    740.17 o 
  -9 -11   9     1824.07     1919.21    461.25 o 
  -8 -11   9      649.56      673.55    283.32 o 
  -7 -11   9     2360.92     2266.36    306.44 o 
  -6 -11   9     1145.86     1106.90    266.40 o 
  -5 -11   9      800.99      512.90    259.11 o 
  -4 -11   9     7166.38     7319.66    388.15 o 
  -3 -11   9     1169.32     1207.93    257.32 o 
  -2 -11   9     2637.33     2762.50    251.26 o 
  -1 -11   9     1962.29     2060.48    230.94 o 
   0 -11   9      258.68      376.65    226.01 o 
   1 -11   9     1575.92     1791.20    259.74 o 
   2 -11   9     1070.05     1027.66    228.47 o 
   3 -11   9       98.55        5.15    243.14 o 
   4 -11   9     2828.28     3110.07    281.99 o 
   5 -11   9      803.06      853.07    227.79 o 
   6 -11   9     3292.44     3179.08    336.20 o 
   7 -11   9     2217.82     1677.60    472.06 o 
   8 -11   9      115.95       51.32    599.37 o 
 -11 -10   9     3710.37     4938.39    882.94 o 
 -10 -10   9     1187.18     1311.70    436.18 o 
  -9 -10   9      103.91      -28.42    267.60 o 
  -8 -10   9     1320.90     1374.91    286.12 o 
  -7 -10   9     1217.09     1381.52    271.15 o 
  -6 -10   9       45.55      -86.64    193.46 o 
  -5 -10   9     5020.83     4728.41    269.01 o 
  -4 -10   9      157.34       90.09    189.20 o 
  -3 -10   9     5292.10     5329.78    274.12 o 
  -2 -10   9     4206.55     4459.63    279.26 o 
  -1 -10   9       51.15       90.22    161.17 o 
   0 -10   9     4519.27     4358.65    223.22 o 
   1 -10   9      394.64      361.65    177.69 o 
   2 -10   9      808.93      711.12    229.40 o 
   3 -10   9     6006.79     6322.81    356.39 o 
   4 -10   9       22.43      -11.71    209.91 o 
   5 -10   9      621.40      553.77    219.43 o 
   6 -10   9     3052.64     2946.58    289.74 o 
   7 -10   9        1.33      -82.35    276.27 o 
   8 -10   9     3783.88     4019.89    453.93 o 
   9 -10   9     1895.29     1775.08    678.32 o 
 -11  -9   9     1702.93     1514.63    455.61 o 
 -10  -9   9      220.48      163.44    247.57 o 
  -9  -9   9     1757.05     1527.70    291.47 o 
  -8  -9   9     4375.12     4698.01    350.59 o 
  -7  -9   9     3321.95     3121.74    236.99 o 
  -6  -9   9     7160.21     7232.82    298.93 o 
  -5  -9   9     1593.44     1580.57    210.13 o 
  -4  -9   9     2486.49     2422.61    217.69 o 
  -3  -9   9     4411.75     4218.62    221.79 o 
  -2  -9   9      804.23      900.06    152.82 o 
  -1  -9   9     2737.68     2440.52    176.02 o 
   0  -9   9     3644.81     3861.06    197.57 o 
   1  -9   9      558.77      568.97    149.11 o 
   2  -9   9     4446.47     4380.58    258.76 o 
   3  -9   9       21.75       37.41    222.36 o 
   4  -9   9     5243.73     5201.70    292.87 o 
   5  -9   9     4757.55     4635.44    270.14 o 
   6  -9   9      430.57      259.61    200.17 o 
   7  -9   9     4341.70     4445.78    363.41 o 
   8  -9   9     1027.16      919.91    300.25 o 
   9  -9   9       93.30      106.82    449.19 o 
  10  -9   9     2343.37     2238.26    744.11 o 
 -12  -8   9     1282.55     1392.87    476.79 o 
 -11  -8   9        7.72      -59.33    253.42 o 
 -10  -8   9     1280.70     1019.93    242.94 o 
  -9  -8   9      978.87      931.96    266.21 o 
  -8  -8   9      412.48      428.62    232.02 o 
  -7  -8   9     4336.11     4056.69    238.86 o 
  -6  -8   9      185.80      161.86    173.50 o 
  -5  -8   9     4627.53     4691.23    239.40 o 
  -4  -8   9     4312.51     4279.38    203.66 o 
  -3  -8   9       93.72      104.13    153.67 o 
  -2  -8   9     3845.17     3901.77    187.47 o 
  -1  -8   9     8718.97     8366.19    237.70 o 
   0  -8   9     2181.33     2173.07    160.82 o 
   1  -8   9     1798.35     1914.41    142.39 o 
   2  -8   9     1855.25     1891.60    146.54 o 
   3  -8   9     2649.42     2540.86    180.55 o 
   4  -8   9     6986.96     6924.92    271.72 o 
   5  -8   9      201.84      135.10    166.73 o 
   6  -8   9     3850.84     3740.67    228.99 o 
   7  -8   9     1862.17     1829.12    226.06 o 
   8  -8   9      877.22      766.34    234.50 o 
   9  -8   9     6932.91     7041.96    372.81 o 
  10  -8   9     1520.64     1435.35    451.24 o 
  11  -8   9      599.28      629.63    679.64 o 
 -12  -7   9       53.68      -86.44    424.88 o 
 -11  -7   9     4615.75     4474.54    363.66 o 
 -10  -7   9     1019.16      918.10    245.16 o 
  -9  -7   9      977.71     1075.25    255.37 o 
  -8  -7   9     6411.89     6276.04    352.26 o 
  -7  -7   9       28.10       31.65    167.21 o 
  -6  -7   9     7230.10     7036.24    241.70 o 
  -5  -7   9     3129.78     3351.93    177.57 o 
  -4  -7   9       79.35       57.41    125.11 o 
  -3  -7   9     4067.65     4147.30    173.87 o 
  -2  -7   9     3805.62     3862.36    162.81 o 
  -1  -7   9      763.87      748.87    113.35 o 
   0  -7   9     7398.06     7464.10    193.77 o 
   1  -7   9     5907.30     5705.24    178.65 o 
   2  -7   9      949.19     1053.10    131.15 o 
   3  -7   9    14272.96    14052.24    261.02 o 
   4  -7   9      152.69      114.99    151.82 o 
   5  -7   9     3259.97     3029.09    203.51 o 
   6  -7   9     1192.11     1197.21    176.95 o 
   7  -7   9      274.60      496.37    196.02 o 
   8  -7   9      337.79      253.81    230.72 o 
   9  -7   9      366.61      354.23    230.24 o 
  10  -7   9      345.30      363.10    258.30 o 
  11  -7   9     5580.84     5938.06    606.33 o 
 -12  -6   9      630.33      376.41    351.87 o 
 -11  -6   9      979.09      743.13    285.41 o 
 -10  -6   9      840.11      989.26    270.89 o 
  -9  -6   9     2923.79     3139.33    275.42 o 
  -8  -6   9       55.49       13.01    190.76 o 
  -7  -6   9     4074.11     3962.87    224.53 o 
  -6  -6   9     5377.26     5480.08    235.90 o 
  -5  -6   9     1329.57     1313.97    162.57 o 
  -4  -6   9     7968.27     7676.67    226.40 o 
  -3  -6   9     1203.60     1254.22    133.97 o 
  -2  -6   9     1280.98     1250.25    123.26 o 
  -1  -6   9     1902.95     1965.59    133.69 o 
   0  -6   9      896.97      945.40    117.05 o 
   1  -6   9     6290.33     6326.44    185.22 o 
   2  -6   9     5709.76     5681.18    165.64 o 
   3  -6   9     1039.65     1037.18    104.16 o 
   4  -6   9    11030.37    11161.53    231.45 o 
   5  -6   9     2063.29     2192.93    161.84 o 
   6  -6   9     1199.10     1216.11    158.47 o 
   7  -6   9     4565.26     4141.50    233.27 o 
   8  -6   9     5674.10     5983.69    322.53 o 
   9  -6   9     1152.94     1185.04    237.64 o 
  10  -6   9     4492.37     4592.06    325.52 o 
  11  -6   9       77.44      120.46    265.24 o 
  12  -6   9     3050.05     3442.18    564.28 o 
 -13  -5   9     2869.76     2350.42    501.42 o 
 -12  -5   9      869.59      754.85    285.30 o 
 -11  -5   9      127.86      215.69    255.43 o 
 -10  -5   9     4954.38     5179.88    355.83 o 
  -9  -5   9       39.36       46.21    207.90 o 
  -8  -5   9     1071.22     1119.25    170.51 o 
  -7  -5   9     5473.11     5338.16    269.91 o 
  -6  -5   9      182.37      241.81    144.78 o 
  -5  -5   9     5395.02     5307.95    216.02 o 
  -4  -5   9     1256.70     1292.51    139.68 o 
  -3  -5   9      964.90     1003.08    127.60 o 
  -2  -5   9    14067.89    13786.48    246.39 o 
  -1  -5   9     2047.46     1922.97    134.82 o 
   0  -5   9     3501.19     3511.99    152.38 o 
   1  -5   9    32467.78    32759.28    349.17 o 
   2  -5   9     2137.12     2241.99    130.71 o 
   3  -5   9     2256.68     2323.82    121.57 o 
   4  -5   9     1959.71     1841.87    109.22 o 
   5  -5   9       21.24       36.96     94.98 o 
   6  -5   9      924.64      966.93    128.38 o 
   7  -5   9     3762.76     3845.72    198.08 o 
   8  -5   9     2589.47     2605.21    233.17 o 
   9  -5   9     4135.25     3828.79    263.42 o 
  10  -5   9        6.63      -44.25    237.53 o 
  11  -5   9     2290.75     2269.11    281.04 o 
  12  -5   9     2444.68     2833.76    309.05 o 
  13  -5   9      231.52       57.90    634.24 o 
 -13  -4   9     1005.61      807.33    426.65 o 
 -12  -4   9     1386.47     1140.33    294.02 o 
 -11  -4   9     1172.97     1478.24    252.87 o 
 -10  -4   9     1214.75     1241.72    232.46 o 
  -9  -4   9     4562.49     4794.19    257.33 o 
  -8  -4   9     3612.89     3650.67    198.59 o 
  -7  -4   9      239.82      184.41    149.52 o 
  -6  -4   9     3731.16     4008.40    208.81 o 
  -5  -4   9      157.74      189.28    123.60 o 
  -4  -4   9      336.29      344.45    122.70 o 
  -3  -4   9     5761.71     5674.44    177.03 o 
  -2  -4   9       31.62       28.63     83.66 o 
  -1  -4   9     7263.85     6888.31    152.95 o 
   0  -4   9    13624.80    14063.77    244.49 o 
   1  -4   9     1113.48     1033.42    134.54 o 
   2  -4   9    10583.77    10989.71    194.61 o 
   3  -4   9     2424.27     2500.97    124.80 o 
   4  -4   9      864.18      889.89     84.08 o 
   5  -4   9    13047.11    13320.59    199.41 o 
   6  -4   9     2141.51     2077.06    135.61 o 
   7  -4   9     2821.41     2562.52    149.04 o 
   8  -4   9    12866.20    12403.69    292.19 o 
   9  -4   9      329.06      293.46    198.98 o 
  10  -4   9     3986.89     3804.76    263.12 o 
  11  -4   9     1375.73     1617.31    263.20 o 
  12  -4   9      183.31      210.24    249.58 o 
  13  -4   9     2353.67     2604.57    422.54 o 
 -13  -3   9      428.61      334.52    399.99 o 
 -12  -3   9     2437.16     2560.22    284.63 o 
 -11  -3   9      613.99      498.74    225.13 o 
 -10  -3   9     4503.61     4578.66    263.39 o 
  -9  -3   9     6047.12     6302.10    275.83 o 
  -8  -3   9        3.19       35.90    139.94 o 
  -7  -3   9     3525.86     3369.35    185.89 o 
  -6  -3   9     7069.82     7229.62    191.40 o 
  -5  -3   9      119.25      115.70    122.83 o 
  -4  -3   9     4865.56     4927.52    211.91 o 
  -3  -3   9     4179.62     3994.64    134.78 o 
  -2  -3   9    12172.81    11910.08    175.49 o 
  -1  -3   9    11453.94    11066.32    145.24 o 
   0  -3   9      984.59     1042.25     81.94 o 
   1  -3   9     2226.39     2156.11    119.97 o 
   2  -3   9     3182.74     3331.88    128.84 o 
   3  -3   9      232.67      230.93     87.87 o 
   4  -3   9     7262.83     6974.53    135.10 o 
   5  -3   9     1222.95     1190.67    102.47 o 
   6  -3   9     2768.96     2808.38    117.14 o 
   7  -3   9    14845.15    15107.11    225.78 o 
   8  -3   9      344.94      298.85    143.56 o 
   9  -3   9     4446.27     4409.01    232.23 o 
  10  -3   9     2470.61     2508.94    236.76 o 
  11  -3   9     1382.97     1486.97    226.86 o 
  12  -3   9     2440.14     2115.11    251.71 o 
  13  -3   9     1129.38     1036.41    241.16 o 
  14  -3   9      727.10      265.14    622.40 o 
 -13  -2   9     2073.30     2699.24    360.18 o 
 -12  -2   9      233.00      156.55    239.43 o 
 -11  -2   9     3008.52     3262.81    256.23 o 
 -10  -2   9     3143.70     3349.08    246.37 o 
  -9  -2   9      618.86      548.88    158.31 o 
  -8  -2   9     1654.05     1722.39    166.34 o 
  -7  -2   9     1591.16     1670.13    155.22 o 
  -6  -2   9      770.31      681.26    118.73 o 
  -5  -2   9     7731.64     7651.58    185.98 o 
  -4  -2   9      694.05      644.09    118.58 o 
  -3  -2   9    13249.81    13284.43    181.76 o 
  -2  -2   9      760.67      719.66     83.88 o 
  -1  -2   9     1482.51     1401.54    104.14 o 
   0  -2   9     7067.63     7164.80    204.42 o 
   1  -2   9     4277.81     4284.66    104.67 o 
   2  -2   9      141.73      141.81     47.62 o 
   3  -2   9    10268.57     9769.45    140.79 o 
   4  -2   9     6236.89     5730.85    112.14 o 
   5  -2   9     3128.83     2821.67    109.58 o 
   6  -2   9    16552.52    16727.42    233.00 o 
   7  -2   9     1625.15     1584.83    101.24 o 
   8  -2   9     3767.76     3498.04    162.52 o 
   9  -2   9     6971.68     6910.85    261.18 o 
  10  -2   9      419.21      415.94    189.35 o 
  11  -2   9     6979.12     6995.92    308.13 o 
  12  -2   9     2111.51     1966.94    222.27 o 
  13  -2   9      127.42       85.93    228.33 o 
  14  -2   9     5344.80     5606.85    401.39 o 
 -13  -1   9       54.38     -107.86    336.29 o 
 -12  -1   9     4220.10     4481.94    297.34 o 
 -11  -1   9     1672.88     1799.55    228.32 o 
 -10  -1   9      241.75      276.94    190.85 o 
  -9  -1   9     3959.66     3841.89    213.05 o 
  -8  -1   9     3764.91     3800.02    201.03 o 
  -7  -1   9       19.71       41.44    136.98 o 
  -6  -1   9     6992.70     6963.82    191.29 o 
  -5  -1   9    14833.68    15049.93    248.22 o 
  -4  -1   9     7497.35     7341.56    143.62 o 
  -3  -1   9     8228.87     8208.29    159.79 o 
  -2  -1   9      651.17      709.25     87.22 o 
  -1  -1   9     7494.48     7342.11    160.24 o 
   0  -1   9     2182.03     2182.94    123.74 o 
   1  -1   9     1718.01     1765.73    116.18 o 
   2  -1   9    11136.36    10889.82    135.42 o 
   3  -1   9     2158.04     2258.62     75.68 o 
   4  -1   9     4385.64     4183.21     91.51 o 
   5  -1   9     7585.53     7438.50    126.97 o 
   6  -1   9      709.11      635.20     92.82 o 
   7  -1   9     6124.86     6123.54    139.33 o 
   8  -1   9      335.49      441.27    114.60 o 
   9  -1   9      213.85      156.24    124.03 o 
  10  -1   9     4380.17     4286.44    214.49 o 
  11  -1   9     1175.81      879.22    189.03 o 
  12  -1   9      248.10      191.26    189.32 o 
  13  -1   9     6188.98     6578.12    326.19 o 
  14  -1   9      159.88      169.46    246.77 o 
  15  -1   9     2316.56     2073.12    675.03 o 
 -13   0   9      754.25      727.05    353.33 o 
 -12   0   9     3544.62     3859.16    286.23 o 
 -11   0   9      294.48      395.18    231.80 o 
 -10   0   9     1603.03     1775.77    210.29 o 
  -9   0   9     1838.41     1856.83    195.39 o 
  -8   0   9     2850.81     2899.90    207.94 o 
  -7   0   9     6499.38     6660.39    248.91 o 
  -6   0   9      469.98      449.22    123.42 o 
  -5   0   9     8817.14     8969.45    220.26 o 
  -4   0   9     9605.99     9224.06    152.16 o 
  -3   0   9      323.12      337.09     64.23 o 
  -2   0   9      165.65      162.51     44.79 o 
  -1   0   9    10438.03     9689.38    204.51 o 
   0   0   9      606.14      606.38     83.48 o 
   1   0   9     6143.13     6241.78    125.38 o 
   2   0   9      502.19      468.79     48.32 o 
   3   0   9     6861.38     6654.10     93.14 o 
   4   0   9     1303.99     1253.31     58.82 o 
   5   0   9     2086.37     2065.30     87.46 o 
   6   0   9    12303.59    12054.67    173.81 o 
   7   0   9    10034.02     9959.79    174.21 o 
   8   0   9      359.22      373.36    100.53 o 
   9   0   9     3917.12     3950.31    160.34 o 
  10   0   9     5337.82     5456.52    225.92 o 
  11   0   9     2952.74     2520.35    195.59 o 
  12   0   9     8592.25     9192.69    313.58 o 
  13   0   9      605.11      642.73    218.21 o 
  14   0   9     2172.74     2067.61    257.15 o 
  15   0   9     2438.05     2233.85    407.18 o 
 -13   1   9     1754.62     1592.21    334.86 o 
 -12   1   9       44.82      -73.52    265.28 o 
 -11   1   9     4001.95     3952.90    302.06 o 
 -10   1   9     5360.88     5055.27    272.21 o 
  -9   1   9      665.77      545.17    166.36 o 
  -8   1   9    11281.25    11381.58    293.64 o 
  -7   1   9      711.83      583.84    151.30 o 
  -6   1   9     3593.69     3444.30    168.90 o 
  -5   1   9     6064.72     6359.50    198.13 o 
  -4   1   9      721.36      587.35     71.49 o 
  -3   1   9     9379.08     9510.41    161.56 o 
  -2   1   9    20785.32    20946.97    201.56 o 
  -1   1   9      606.74      639.68     65.72 o 
   0   1   9    13634.87    13487.73    181.82 o 
   1   1   9     1513.37     1423.59     67.63 o 
   2   1   9     4071.96     4282.77     82.10 o 
   3   1   9    19797.89    19769.86    188.04 o 
   4   1   9      199.70      174.30     68.57 o 
   5   1   9     7491.56     7524.20    138.24 o 
   6   1   9      193.54      218.48     50.81 o 
   7   1   9     3444.26     3632.31    142.87 o 
   8   1   9     1711.11     1616.94    121.04 o 
   9   1   9      232.10      245.34    112.01 o 
  10   1   9      139.40      183.08    140.20 o 
  11   1   9     4418.75     4490.77    225.35 o 
  12   1   9      190.71      104.54    182.08 o 
  13   1   9     4594.93     4614.11    286.81 o 
  14   1   9     3333.64     3332.25    278.13 o 
  15   1   9        8.97       -2.01    274.61 o 
 -13   2   9       14.80      -65.45    435.90 o 
 -12   2   9      728.64      799.93    252.19 o 
 -11   2   9     4888.62     4762.54    281.23 o 
 -10   2   9      783.74      655.97    178.69 o 
  -9   2   9     3749.87     4062.55    224.17 o 
  -8   2   9       34.74       25.54    156.79 o 
  -7   2   9    10243.42     9895.36    271.28 o 
  -6   2   9     4810.70     4931.59    180.97 o 
  -5   2   9        3.07        6.83    116.42 o 
  -4   2   9     4177.57     3997.27    170.68 o 
  -3   2   9    12994.37    12608.10    237.13 o 
  -2   2   9     1617.17     1541.45    116.90 o 
  -1   2   9     2053.15     1865.72    102.04 o 
   0   2   9    12919.73    13192.65    122.23 o 
   1   2   9    15984.96    15814.41    140.93 o 
   2   2   9    14338.21    13975.14    121.31 o 
   3   2   9      149.29      156.19     63.17 o 
   4   2   9     8313.34     8111.46    144.66 o 
   5   2   9    14343.04    14232.47    186.00 o 
   6   2   9     1114.73     1059.62     92.44 o 
   7   2   9    10211.42    10363.29    161.68 o 
   8   2   9     3999.95     3837.67    119.31 o 
   9   2   9      157.86      187.69    102.02 o 
  10   2   9     4720.40     4795.48    181.37 o 
  11   2   9      208.02      214.75    158.43 o 
  12   2   9     7507.98     7574.56    268.39 o 
  13   2   9      147.61      174.11    198.51 o 
  14   2   9      106.50      -20.25    206.16 o 
  15   2   9     2334.49     2630.94    367.08 o 
 -13   3   9     3440.72     3463.94    552.99 o 
 -12   3   9     1854.77     1633.43    275.20 o 
 -11   3   9      265.12      340.00    213.67 o 
 -10   3   9     3773.15     3725.63    232.48 o 
  -9   3   9       45.70       79.16    167.17 o 
  -8   3   9      930.35     1004.86    172.45 o 
  -7   3   9     4893.77     4663.15    220.62 o 
  -6   3   9      110.49      152.61    123.14 o 
  -5   3   9    13771.67    13736.53    259.16 o 
  -4   3   9    13255.17    12736.97    244.39 o 
  -3   3   9       35.13       46.03    124.82 o 
  -2   3   9    14337.04    14660.61    231.57 o 
  -1   3   9     8705.98     8413.18    204.08 o 
   0   3   9     2783.96     2655.75    123.98 o 
   1   3   9    26091.67    27198.49    219.25 o 
   2   3   9      254.46      215.75     46.92 o 
   3   3   9     3586.44     3494.82     86.60 o 
   4   3   9    13140.37    12639.48    188.97 o 
   5   3   9     1345.52     1204.45    101.48 o 
   6   3   9     1712.77     1638.80    107.63 o 
   7   3   9     3451.42     3216.88    109.92 o 
   8   3   9     1027.69      864.49     84.42 o 
   9   3   9    10954.17    11021.71    205.55 o 
  10   3   9      830.69      801.13    108.93 o 
  11   3   9     3291.51     3505.05    189.06 o 
  12   3   9      932.68      958.83    171.27 o 
  13   3   9       20.59     -102.68    199.44 o 
  14   3   9     1188.44     1045.88    218.46 o 
  15   3   9     2123.76     2043.04    311.16 o 
 -12   4   9      459.36      553.04    266.65 o 
 -11   4   9     1618.97     1462.23    239.55 o 
 -10   4   9      729.84      739.54    175.25 o 
  -9   4   9     3687.42     3893.78    239.07 o 
  -8   4   9     1752.66     1688.95    210.87 o 
  -7   4   9      885.72     1020.67    189.24 o 
  -6   4   9     2229.80     2695.20    174.94 o 
  -5   4   9     1942.34     1733.68    162.31 o 
  -4   4   9      286.35      177.35    136.43 o 
  -3   4   9     5594.27     5913.70    197.27 o 
  -2   4   9       65.48      104.87    136.77 o 
  -1   4   9    13859.86    13330.95    285.48 o 
   0   4   9     9426.46     9976.96    202.83 o 
   1   4   9      102.32       61.42     75.76 o 
   2   4   9    19426.65    18688.61    195.98 o 
   3   4   9     7024.88     6673.97    104.66 o 
   4   4   9     2906.66     2985.42     94.91 o 
   5   4   9    15251.17    15445.09    210.43 o 
   6   4   9    27043.75    26309.56    261.24 o 
   7   4   9     1884.86     1769.79     70.99 o 
   8   4   9    12966.76    12913.71    178.67 o 
   9   4   9       39.55       46.61     96.87 o 
  10   4   9     2262.36     2346.07    157.73 o 
  11   4   9     5150.63     4925.12    188.44 o 
  12   4   9      222.72      251.09    156.07 o 
  13   4   9     5209.27     5387.37    277.20 o 
  14   4   9     1007.76     1135.96    250.38 o 
  15   4   9       12.05      -12.01    299.43 o 
  16   4   9     4550.53     4331.12    870.43 o 
 -12   5   9     2210.04     2266.11    316.54 o 
 -11   5   9       40.80      -25.96    249.74 o 
 -10   5   9      911.83     1107.72    231.74 o 
  -9   5   9     5370.96     5106.08    261.47 o 
  -8   5   9       14.20       52.79    178.15 o 
  -7   5   9     2967.44     2913.62    220.84 o 
  -6   5   9     7881.52     7416.92    238.78 o 
  -5   5   9     1123.99      982.70    115.96 o 
  -4   5   9     5547.30     5696.10    152.53 o 
  -3   5   9     4383.64     3860.09    113.87 o 
  -2   5   9      892.53      828.63    152.93 o 
  -1   5   9    11431.60    11046.73    275.20 o 
   0   5   9       60.28       44.47     66.81 o 
   1   5   9     8805.70     8378.43    153.83 o 
   2   5   9     6905.09     6622.52    134.54 o 
   3   5   9     1053.66     1019.46     74.79 o 
   4   5   9     5281.90     5097.89    104.37 o 
   5   5   9     9062.06     9054.62    132.90 o 
   6   5   9    12928.33    12485.67    151.73 o 
   7   5   9     4710.10     4573.66    117.71 o 
   8   5   9     2532.49     2503.47     99.35 o 
   9   5   9     3179.48     3189.27    125.09 o 
  10   5   9     3564.29     3574.30    167.67 o 
  11   5   9     1626.01     1555.52    147.79 o 
  12   5   9     1499.37     1554.86    180.95 o 
  13   5   9     4541.02     4457.48    292.07 o 
  14   5   9      665.47      447.81    285.35 o 
  15   5   9     1717.43     2154.64    356.41 o 
  16   5   9      412.41      192.77    590.16 o 
 -12   6   9      442.11      386.29    358.17 o 
 -11   6   9      828.41      743.11    267.13 o 
 -10   6   9     3724.58     3985.68    311.84 o 
  -9   6   9     1650.32     1751.74    235.94 o 
  -8   6   9     2650.09     2660.02    214.85 o 
  -7   6   9     2557.46     2602.50    210.08 o 
  -6   6   9       64.63       52.82    139.72 o 
  -5   6   9     4275.81     4173.29    162.92 o 
  -4   6   9       62.08       51.71    102.33 o 
  -3   6   9     6863.21     7410.55    201.18 o 
  -2   6   9     6549.88     6372.31    176.00 o 
  -1   6   9     5405.18     4925.31    198.31 o 
   0   6   9      339.09      302.18    139.82 o 
   1   6   9     7609.69     7129.37    146.49 o 
   2   6   9     5561.79     5477.85    145.49 o 
   3   6   9    19246.37    18754.47    249.86 o 
   4   6   9     1599.98     1405.39     74.93 o 
   5   6   9     2164.25     2152.70     93.63 o 
   6   6   9     6665.71     6369.79    114.22 o 
   7   6   9       22.27       19.77     86.34 o 
   8   6   9    14410.67    14216.82    250.81 o 
   9   6   9     8971.95     9042.42    183.69 o 
  10   6   9        2.54       34.61    124.80 o 
  11   6   9     4481.39     4684.54    188.46 o 
  12   6   9     9807.69     9949.41    266.70 o 
  13   6   9      518.02      546.35    203.16 o 
  14   6   9     1888.23     2001.19    299.06 o 
  15   6   9     1164.08     1280.23    332.51 o 
 -11   7   9     1967.40     2215.62    320.80 o 
 -10   7   9       95.50      -10.14    249.86 o 
  -9   7   9     3394.15     3625.71    296.99 o 
  -8   7   9    11006.49    10733.09    349.39 o 
  -7   7   9        6.45       -4.54    179.21 o 
  -6   7   9     4817.20     4260.00    203.53 o 
  -5   7   9     9647.31    10280.45    248.43 o 
  -4   7   9      492.61      716.47    121.91 o 
  -3   7   9      582.43      519.55    119.40 o 
  -2   7   9      389.47      508.23    133.90 o 
  -1   7   9     2993.25     3318.33    159.70 o 
   0   7   9    10306.13     9792.15    215.09 o 
   1   7   9      356.45      213.08     68.32 o 
   2   7   9    11237.84    11065.17    208.55 o 
   3   7   9     1590.29     1516.19    113.78 o 
   4   7   9     6681.31     6014.27    143.35 o 
   5   7   9     5140.89     4947.19    110.05 o 
   6   7   9      148.16      181.23     88.83 o 
   7   7   9     1309.13     1239.61    107.66 o 
   8   7   9     6785.11     6991.47    168.23 o 
   9   7   9      809.82      753.05    105.24 o 
  10   7   9     5186.77     5207.71    191.25 o 
  11   7   9      962.37      947.06    159.86 o 
  12   7   9      912.68      833.58    149.12 o 
  13   7   9     2552.61     2525.46    274.71 o 
  14   7   9      818.40     1001.31    314.70 o 
  15   7   9     2655.59     2698.35    381.28 o 
 -11   8   9      126.23      247.21    309.79 o 
 -10   8   9      347.05      280.26    259.36 o 
  -9   8   9     3253.99     3172.67    301.27 o 
  -8   8   9        9.50      143.90    228.70 o 
  -7   8   9     6822.82     6729.88    298.53 o 
  -6   8   9       57.43       61.72    154.63 o 
  -5   8   9     3896.35     3969.05    219.95 o 
  -4   8   9     5663.54     5461.57    201.03 o 
  -3   8   9       27.39      140.58    126.64 o 
  -2   8   9     3985.98     4259.10    212.48 o 
  -1   8   9    11388.82    11154.96    257.45 o 
   0   8   9      976.76      956.30    125.90 o 
   1   8   9      327.55      309.72     57.06 o 
   2   8   9     7969.45     7521.85    199.11 o 
   3   8   9     1391.10     1370.37    126.96 o 
   4   8   9     5219.11     4817.27    157.23 o 
   5   8   9      708.44      696.16     88.27 o 
   6   8   9     2617.10     2372.00    106.23 o 
   7   8   9     9532.39     9147.67    184.96 o 
   8   8   9      257.88      265.23     98.38 o 
   9   8   9    13362.13    13473.52    227.28 o 
  10   8   9     3151.76     3394.57    197.92 o 
  11   8   9     1410.03     1194.65    196.49 o 
  12   8   9     1671.67     1728.18    200.64 o 
  13   8   9     2695.88     2591.34    270.00 o 
  14   8   9     3455.36     3626.74    440.54 o 
  15   8   9     1807.87     2321.05    425.41 o 
 -10   9   9     2478.72     2521.57    323.75 o 
  -9   9   9      284.46      426.90    250.29 o 
  -8   9   9     4359.38     4326.86    314.98 o 
  -7   9   9     1398.71     1594.62    239.86 o 
  -6   9   9      715.00      729.50    182.09 o 
  -5   9   9     3131.51     3270.87    203.06 o 
  -4   9   9     2328.38     2220.28    177.76 o 
  -3   9   9     4721.63     4722.88    237.16 o 
  -2   9   9    31544.75    32038.22    589.59 o 
  -1   9   9      270.05      203.53    148.39 o 
   0   9   9    13294.51    13043.24    263.81 o 
   1   9   9      957.91     1154.87    187.05 o 
   2   9   9      716.33      615.77    164.61 o 
   3   9   9     2644.90     2356.34    173.72 o 
   4   9   9      573.89      694.48    144.01 o 
   5   9   9       69.79      139.56    135.89 o 
   6   9   9     6498.21     6235.17    210.06 o 
   7   9   9       70.77       47.70    117.38 o 
   8   9   9      586.78      576.66    118.42 o 
   9   9   9     1153.53     1078.54    143.40 o 
  10   9   9      845.88      925.63    188.66 o 
  11   9   9     5131.76     5156.85    266.34 o 
  12   9   9       67.39       -4.92    191.91 o 
  13   9   9     1273.93     1367.90    271.39 o 
  14   9   9     7468.20     7780.23    537.31 o 
  15   9   9       46.37       14.81    431.46 o 
 -10  10   9      892.71     1041.55    366.42 o 
  -9  10   9     1282.87     1294.74    278.30 o 
  -8  10   9      162.54      171.01    248.93 o 
  -7  10   9     3272.47     3369.32    285.16 o 
  -6  10   9     4894.07     4804.47    236.73 o 
  -5  10   9      256.42      314.90    166.72 o 
  -4  10   9     1323.63     1066.23    192.13 o 
  -3  10   9     9598.29    10127.95    307.18 o 
  -2  10   9     3590.25     3147.78    224.50 o 
  -1  10   9     9610.93     9294.49    260.77 o 
   0  10   9      860.75      966.19    212.12 o 
   1  10   9      367.65      449.49    158.77 o 
   2  10   9     1249.05     1053.78    167.13 o 
   3  10   9     4868.34     4764.90    220.80 o 
   4  10   9    13638.40    13488.18    305.00 o 
   5  10   9    11032.71    10192.19    257.57 o 
   6  10   9       76.49       13.47    139.98 o 
   7  10   9     6865.65     6973.33    206.55 o 
   8  10   9     6511.20     6582.85    201.23 o 
   9  10   9       22.00       -6.77    136.77 o 
  10  10   9     1756.86     1821.55    210.59 o 
  11  10   9      635.94      744.80    200.60 o 
  12  10   9      339.26      400.17    196.46 o 
  13  10   9     1801.42     2011.11    289.90 o 
  14  10   9       33.98       55.88    291.55 o 
  15  10   9     2646.62     2263.34    519.13 o 
  -9  11   9      113.40      238.07    464.68 o 
  -8  11   9       55.99      205.24    286.92 o 
  -7  11   9     1528.16     1570.60    300.86 o 
  -6  11   9      265.55      152.04    211.83 o 
  -5  11   9     2293.40     2492.39    231.30 o 
  -4  11   9    10284.82    10582.42    377.39 o 
  -3  11   9      732.19      787.40    218.75 o 
  -2  11   9     9795.34     9924.09    357.07 o 
  -1  11   9     1865.53     1986.06    245.93 o 
   0  11   9      770.54      948.10    215.22 o 
   1  11   9    11130.04    11354.49    285.11 o 
   2  11   9     2035.34     1791.89    177.06 o 
   3  11   9       82.46      135.31    161.13 o 
   4  11   9     8044.11     7801.31    256.94 o 
   5  11   9      884.90     1081.16    163.02 o 
   6  11   9     3232.77     3268.89    186.02 o 
   7  11   9     4516.73     4322.63    203.72 o 
   8  11   9      515.01      595.49    143.24 o 
   9  11   9     4084.80     3753.13    198.91 o 
  10  11   9      987.22      898.64    193.08 o 
  11  11   9     1271.82     1444.36    216.81 o 
  12  11   9     2407.69     2523.84    239.08 o 
  13  11   9       20.80       18.55    248.94 o 
  14  11   9      203.48       97.37    343.18 o 
  -8  12   9     2173.50     2101.83    542.19 o 
  -7  12   9     2386.89     2219.69    329.03 o 
  -6  12   9     2340.78     2088.46    319.28 o 
  -5  12   9     1669.22     1505.29    246.28 o 
  -4  12   9      307.04      371.22    204.12 o 
  -3  12   9     2304.41     2192.11    244.59 o 
  -2  12   9      102.29      312.05    203.40 o 
  -1  12   9     1688.06     1659.28    253.43 o 
   0  12   9     9519.23     9694.72    305.48 o 
   1  12   9      367.54      269.97    154.37 o 
   2  12   9     8126.15     7686.39    267.79 o 
   3  12   9     7450.15     8152.22    270.22 o 
   4  12   9     2151.33     1937.86    186.55 o 
   5  12   9     8641.08     8114.18    268.77 o 
   6  12   9     3430.91     3523.90    198.84 o 
   7  12   9     1095.55     1013.59    159.61 o 
   8  12   9     2830.09     2897.75    190.65 o 
   9  12   9      964.95     1174.42    168.38 o 
  10  12   9     1807.12     2038.63    221.52 o 
  11  12   9     4144.48     4122.49    300.38 o 
  12  12   9      418.60      417.20    237.07 o 
  13  12   9     1457.89     1252.84    342.03 o 
  14  12   9     1984.07     2142.46    525.90 o 
  -7  13   9     1358.85     1597.33    409.48 o 
  -6  13   9     4777.30     4847.29    440.24 o 
  -5  13   9      218.89      434.33    369.84 o 
  -4  13   9     4392.10     4575.27    385.33 o 
  -3  13   9     2796.24     2577.83    334.54 o 
  -2  13   9      545.86      487.49    210.71 o 
  -1  13   9     1490.00     1509.72    257.16 o 
   0  13   9      249.12      297.06    175.54 o 
   1  13   9     3167.69     2769.41    195.30 o 
   2  13   9    10830.09    11093.89    294.02 o 
   3  13   9      110.23      200.82    169.13 o 
   4  13   9     3054.04     2841.58    206.98 o 
   5  13   9     2552.54     2828.32    232.95 o 
   6  13   9     1172.56     1114.32    201.73 o 
   7  13   9     5579.81     5457.88    254.26 o 
   8  13   9      574.72      576.07    175.94 o 
   9  13   9     3050.77     2977.87    222.12 o 
  10  13   9     1747.36     1604.56    252.30 o 
  11  13   9     2568.64     2540.74    274.96 o 
  12  13   9     1704.81     1775.14    322.50 o 
  13  13   9     3294.68     3482.33    419.35 o 
  14  13   9      151.59       43.32    478.49 o 
  -6  14   9       48.34       78.57    423.91 o 
  -5  14   9     1303.08     1180.95    417.51 o 
  -4  14   9      196.68      361.03    382.52 o 
  -3  14   9      608.45      729.22    302.10 o
[truncated: 271,102 more chars]
